# Supplementary material for: Prediction and analysis of tumor infiltrating lymphocytes across 28 cancers by TILScout using deep learning
Source: NPJ Precis Oncol. 2025 Mar 19;9:76. doi: 10.1038/s41698-025-00866-0 (PMC11923303; doi:10.1038/s41698-025-00866-0)
Supplement: Supplementary file 2 — Supplementary Data 2 [file 41698_2025_866_MOESM2_ESM.xls]

## Sheet: Sheet1
Cancer type	WSI	Patch count
BLCA	TCGA-2F-A9KO-01Z-00-DX1	6
BLCA	TCGA-2F-A9KP-01Z-00-DX1	13
BLCA	TCGA-2F-A9KP-01Z-00-DX2	58
BLCA	TCGA-2F-A9KR-01Z-00-DX1	9
BLCA	TCGA-2F-A9KT-01Z-00-DX1	13
BLCA	TCGA-2F-A9KT-01Z-00-DX2	18
BLCA	TCGA-2F-A9KW-01Z-00-DX1	48
BLCA	TCGA-4Z-AA7M-01Z-00-DX1	73
BLCA	TCGA-4Z-AA7N-01Z-00-DX1	40
BLCA	TCGA-4Z-AA7O-01Z-00-DX1	208
BLCA	TCGA-4Z-AA7Q-01Z-00-DX1	36
BLCA	TCGA-4Z-AA7R-01Z-00-DX1	59
BLCA	TCGA-4Z-AA7S-01Z-00-DX1	12
BLCA	TCGA-4Z-AA7W-01Z-00-DX1	14
BLCA	TCGA-4Z-AA7Y-01Z-00-DX1	5
BLCA	TCGA-4Z-AA80-01Z-00-DX1	13
BLCA	TCGA-4Z-AA81-01Z-00-DX1	4
BLCA	TCGA-4Z-AA82-01Z-00-DX1	11
BLCA	TCGA-4Z-AA83-01Z-00-DX1	11
BLCA	TCGA-4Z-AA84-01Z-00-DX1	7
BLCA	TCGA-4Z-AA86-01Z-00-DX1	12
BLCA	TCGA-4Z-AA87-01Z-00-DX1	209
BLCA	TCGA-4Z-AA89-01Z-00-DX1	49
BLCA	TCGA-5N-A9KI-01Z-00-DX1	82
BLCA	TCGA-5N-A9KM-01Z-00-DX1	22
BLCA	TCGA-BL-A0C8-01Z-00-DX1	16
BLCA	TCGA-BL-A0C8-01Z-00-DX2	27
BLCA	TCGA-BL-A13I-01Z-00-DX1	6
BLCA	TCGA-BL-A13I-01Z-00-DX2	2
BLCA	TCGA-BL-A13J-01Z-00-DX1	8
BLCA	TCGA-BL-A13J-01Z-00-DX2	3
BLCA	TCGA-BL-A3JM-01Z-00-DX1	1
BLCA	TCGA-BL-A5ZZ-01Z-00-DX1	6
BLCA	TCGA-BL-A5ZZ-01Z-00-DX2	9
BLCA	TCGA-BT-A0S7-01Z-00-DX1	108
BLCA	TCGA-BT-A0YX-01Z-00-DX1	279
BLCA	TCGA-BT-A20J-01Z-00-DX1	3
BLCA	TCGA-BT-A20N-01Z-00-DX1	59
BLCA	TCGA-BT-A20O-01Z-00-DX1	18
BLCA	TCGA-BT-A20P-01Z-00-DX1	7
BLCA	TCGA-BT-A20Q-01Z-00-DX1	8
BLCA	TCGA-BT-A20R-01Z-00-DX1	7
BLCA	TCGA-BT-A20T-01Z-00-DX1	6
BLCA	TCGA-BT-A20U-01Z-00-DX1	7
BLCA	TCGA-BT-A20W-01Z-00-DX1	16
BLCA	TCGA-BT-A2LA-01Z-00-DX1	14
BLCA	TCGA-BT-A2LD-01Z-00-DX1	33
BLCA	TCGA-BT-A3PJ-01Z-00-DX1	7
BLCA	TCGA-BT-A42B-01Z-00-DX1	2
BLCA	TCGA-BT-A42E-01Z-00-DX1	34
BLCA	TCGA-C4-A0EZ-01Z-00-DX1	3
BLCA	TCGA-C4-A0F1-01Z-00-DX1	2
BLCA	TCGA-CF-A1HR-01Z-00-DX1	4
BLCA	TCGA-CF-A3MF-01Z-00-DX1	6
BLCA	TCGA-CF-A3MG-01Z-00-DX1	2
BLCA	TCGA-CF-A3MH-01Z-00-DX1	1
BLCA	TCGA-CF-A3MI-01Z-00-DX1	4
BLCA	TCGA-CF-A47S-01Z-00-DX1	2
BLCA	TCGA-CF-A47T-01Z-00-DX1	3
BLCA	TCGA-CF-A47V-01Z-00-DX1	1
BLCA	TCGA-CF-A47W-01Z-00-DX1	7
BLCA	TCGA-CF-A47X-01Z-00-DX1	55
BLCA	TCGA-CF-A47Y-01Z-00-DX1	5
BLCA	TCGA-CF-A5U8-01Z-00-DX1	5
BLCA	TCGA-CF-A7I0-01Z-00-DX1	1
BLCA	TCGA-CF-A8HY-01Z-00-DX1	1
BLCA	TCGA-CF-A9FF-01Z-00-DX1	2
BLCA	TCGA-CF-A9FL-01Z-00-DX1	5
BLCA	TCGA-CF-A9FM-01Z-00-DX1	2
BLCA	TCGA-CU-A0YO-01Z-00-DX1	3
BLCA	TCGA-CU-A0YR-01Z-00-DX1	3
BLCA	TCGA-CU-A3KJ-01Z-00-DX1	10
BLCA	TCGA-CU-A3YL-01Z-00-DX1	1
BLCA	TCGA-CU-A5W6-01Z-00-DX1	6
BLCA	TCGA-CU-A72E-01Z-00-DX1	4
BLCA	TCGA-DK-A1A3-01Z-00-DX1	32
BLCA	TCGA-DK-A1A5-01Z-00-DX1	32
BLCA	TCGA-DK-A1A6-01Z-00-DX1	4
BLCA	TCGA-DK-A1A7-01Z-00-DX1	7
BLCA	TCGA-DK-A1AA-01Z-00-DX1	14
BLCA	TCGA-DK-A1AB-01Z-00-DX1	2
BLCA	TCGA-DK-A1AC-01Z-00-DX1	2
BLCA	TCGA-DK-A1AD-01Z-00-DX1	9
BLCA	TCGA-DK-A1AE-01Z-00-DX1	31
BLCA	TCGA-DK-A1AF-01Z-00-DX1	12
BLCA	TCGA-DK-A1AG-01Z-00-DX1	10
BLCA	TCGA-DK-A2HX-01Z-00-DX1	3
BLCA	TCGA-DK-A2I1-01Z-00-DX1	4
BLCA	TCGA-DK-A2I2-01Z-00-DX1	4
BLCA	TCGA-DK-A2I4-01Z-00-DX1	3
BLCA	TCGA-DK-A2I6-01Z-00-DX1	14
BLCA	TCGA-DK-A3IK-01Z-00-DX1	6
BLCA	TCGA-DK-A3IL-01Z-00-DX1	11
BLCA	TCGA-DK-A3IM-01Z-00-DX1	8
BLCA	TCGA-DK-A3IN-01Z-00-DX1	6
BLCA	TCGA-DK-A3IQ-01Z-00-DX1	9
BLCA	TCGA-DK-A3IS-01Z-00-DX1	10
BLCA	TCGA-DK-A3IT-01Z-00-DX1	8
BLCA	TCGA-DK-A3IU-01Z-00-DX1	5
BLCA	TCGA-DK-A3IV-01Z-00-DX1	11
BLCA	TCGA-DK-A3WW-01Z-00-DX1	6
BLCA	TCGA-DK-A3WX-01Z-00-DX1	5
BLCA	TCGA-DK-A3WY-01Z-00-DX1	9
BLCA	TCGA-DK-A3X1-01Z-00-DX1	17
BLCA	TCGA-DK-A3X2-01Z-00-DX1	4
BLCA	TCGA-DK-A6AV-01Z-00-DX1	8
BLCA	TCGA-DK-A6AW-01Z-00-DX1	6
BLCA	TCGA-DK-A6B0-01Z-00-DX1	3
BLCA	TCGA-DK-A6B1-01Z-00-DX1	11
BLCA	TCGA-DK-A6B2-01Z-00-DX1	4
BLCA	TCGA-DK-A6B5-01Z-00-DX1	6
BLCA	TCGA-DK-A6B6-01Z-00-DX1	5
BLCA	TCGA-E5-A2PC-01Z-00-DX1	7
BLCA	TCGA-E5-A4TZ-01Z-00-DX1	8
BLCA	TCGA-E5-A4U1-01Z-00-DX1	12
BLCA	TCGA-E7-A3Y1-01Z-00-DX1	2
BLCA	TCGA-E7-A4IJ-01Z-00-DX1	7
BLCA	TCGA-E7-A4XJ-01Z-00-DX1	3
BLCA	TCGA-E7-A519-01Z-00-DX1	1
BLCA	TCGA-E7-A5KF-01Z-00-DX1	1
BLCA	TCGA-E7-A677-01Z-00-DX1	1
BLCA	TCGA-E7-A678-01Z-00-DX1	1
BLCA	TCGA-E7-A6MD-01Z-00-DX1	3
BLCA	TCGA-E7-A6ME-01Z-00-DX1	5
BLCA	TCGA-E7-A6MF-01Z-00-DX1	1
BLCA	TCGA-E7-A7DU-01Z-00-DX1	11
BLCA	TCGA-E7-A7DV-01Z-00-DX1	7
BLCA	TCGA-E7-A7PW-01Z-00-DX1	15
BLCA	TCGA-E7-A8O7-01Z-00-DX1	4
BLCA	TCGA-E7-A97Q-01Z-00-DX1	1
BLCA	TCGA-FD-A3B3-01Z-00-DX1	2
BLCA	TCGA-FD-A3B4-01Z-00-DX1	92
BLCA	TCGA-FD-A3B5-01Z-00-DX1	13
BLCA	TCGA-FD-A3B6-01Z-00-DX1	1
BLCA	TCGA-FD-A3B8-01Z-00-DX1	7
BLCA	TCGA-FD-A3N5-01Z-00-DX1	13
BLCA	TCGA-FD-A3N6-01Z-00-DX1	10
BLCA	TCGA-FD-A3NA-01Z-00-DX1	14
BLCA	TCGA-FD-A3SJ-01Z-00-DX1	12
BLCA	TCGA-FD-A3SL-01Z-00-DX1	15
BLCA	TCGA-FD-A3SM-01Z-00-DX1	12
BLCA	TCGA-FD-A3SN-01Z-00-DX1	8
BLCA	TCGA-FD-A3SO-01Z-00-DX1	8
BLCA	TCGA-FD-A3SP-01Z-00-DX1	1
BLCA	TCGA-FD-A3SQ-01Z-00-DX1	13
BLCA	TCGA-FD-A3SR-01Z-00-DX1	7
BLCA	TCGA-FD-A3SS-01Z-00-DX1	6
BLCA	TCGA-FD-A43N-01Z-00-DX1	13
BLCA	TCGA-FD-A43P-01Z-00-DX1	16
BLCA	TCGA-FD-A43S-01Z-00-DX1	17
BLCA	TCGA-FD-A43U-01Z-00-DX1	17
BLCA	TCGA-FD-A43X-01Z-00-DX1	20
BLCA	TCGA-FD-A43Y-01Z-00-DX1	6
BLCA	TCGA-FD-A5BR-01Z-00-DX1	13
BLCA	TCGA-FD-A5BS-01Z-00-DX1	15
BLCA	TCGA-FD-A5BT-01Z-00-DX1	11
BLCA	TCGA-FD-A5BU-01Z-00-DX1	3
BLCA	TCGA-FD-A5BV-01Z-00-DX1	9
BLCA	TCGA-FD-A5BX-01Z-00-DX1	15
BLCA	TCGA-FD-A5BY-01Z-00-DX1	11
BLCA	TCGA-FD-A5BZ-01Z-00-DX1	16
BLCA	TCGA-FD-A5C0-01Z-00-DX1	11
BLCA	TCGA-FD-A5C1-01Z-00-DX1	5
BLCA	TCGA-FD-A62N-01Z-00-DX1	13
BLCA	TCGA-FD-A62O-01Z-00-DX1	15
BLCA	TCGA-FD-A62P-01Z-00-DX1	15
BLCA	TCGA-FD-A62S-01Z-00-DX1	7
BLCA	TCGA-FD-A6TA-01Z-00-DX1	17
BLCA	TCGA-FD-A6TB-01Z-00-DX1	7
BLCA	TCGA-FD-A6TC-01Z-00-DX1	10
BLCA	TCGA-FD-A6TD-01Z-00-DX1	7
BLCA	TCGA-FD-A6TE-01Z-00-DX1	12
BLCA	TCGA-FD-A6TF-01Z-00-DX1	20
BLCA	TCGA-FD-A6TG-01Z-00-DX1	11
BLCA	TCGA-FD-A6TH-01Z-00-DX1	11
BLCA	TCGA-FD-A6TI-01Z-00-DX1	15
BLCA	TCGA-FD-A6TK-01Z-00-DX1	5
BLCA	TCGA-FJ-A3Z7-01Z-00-DX1	8
BLCA	TCGA-FJ-A3Z7-01Z-00-DX2	9
BLCA	TCGA-FJ-A3Z7-01Z-00-DX4	15
BLCA	TCGA-FJ-A3Z7-01Z-00-DX5	11
BLCA	TCGA-FJ-A3Z7-01Z-00-DX6	11
BLCA	TCGA-FJ-A3Z9-01Z-00-DX1	5
BLCA	TCGA-FJ-A3ZE-01Z-00-DX1	2
BLCA	TCGA-FJ-A3ZE-01Z-00-DX2	1
BLCA	TCGA-FJ-A871-01Z-00-DX1	5
BLCA	TCGA-FJ-A871-01Z-00-DX2	2
BLCA	TCGA-FJ-A871-01Z-00-DX3	3
BLCA	TCGA-FJ-A871-01Z-00-DX4	3
BLCA	TCGA-FJ-A871-01Z-00-DX5	3
BLCA	TCGA-FT-A3EE-01Z-00-DX1	1
BLCA	TCGA-FT-A61P-01Z-00-DX1	3
BLCA	TCGA-G2-A2EC-01Z-00-DX4	1
BLCA	TCGA-G2-A2EF-01Z-00-DX1	3
BLCA	TCGA-G2-A2EF-01Z-00-DX2	4
BLCA	TCGA-G2-A2EF-01Z-00-DX3	4
BLCA	TCGA-G2-A2EF-01Z-00-DX4	2
BLCA	TCGA-G2-A2EJ-01Z-00-DX1	2
BLCA	TCGA-G2-A2EJ-01Z-00-DX2	3
BLCA	TCGA-G2-A2EJ-01Z-00-DX4	1
BLCA	TCGA-G2-A2EJ-01Z-00-DX5	2
BLCA	TCGA-G2-A2EJ-01Z-00-DX6	2
BLCA	TCGA-G2-A2EJ-01Z-00-DX7	2
BLCA	TCGA-G2-A2EK-01Z-00-DX2	2
BLCA	TCGA-G2-A2EL-01Z-00-DX1	2
BLCA	TCGA-G2-A2EL-01Z-00-DX2	3
BLCA	TCGA-G2-A2EO-01Z-00-DX2	2
BLCA	TCGA-G2-A2EO-01Z-00-DX3	1
BLCA	TCGA-G2-A2EO-01Z-00-DX7	2
BLCA	TCGA-G2-A2ES-01Z-00-DX1	4
BLCA	TCGA-G2-A2ES-01Z-00-DX2	2
BLCA	TCGA-G2-A2ES-01Z-00-DX3	1
BLCA	TCGA-G2-A2ES-01Z-00-DX4	35
BLCA	TCGA-G2-A2ES-01Z-00-DX5	25
BLCA	TCGA-G2-A3IB-01Z-00-DX1	18
BLCA	TCGA-G2-A3IB-01Z-00-DX3	4
BLCA	TCGA-G2-A3IE-01Z-00-DX1	62
BLCA	TCGA-G2-A3IE-01Z-00-DX2	28
BLCA	TCGA-G2-A3VY-01Z-00-DX1	15
BLCA	TCGA-G2-AA3B-01Z-00-DX1	3
BLCA	TCGA-G2-AA3B-01Z-00-DX2	31
BLCA	TCGA-G2-AA3B-01Z-00-DX3	11
BLCA	TCGA-G2-AA3B-01Z-00-DX4	44
BLCA	TCGA-G2-AA3B-01Z-00-DX5	4
BLCA	TCGA-G2-AA3C-01Z-00-DX1	38
BLCA	TCGA-G2-AA3C-01Z-00-DX2	6
BLCA	TCGA-G2-AA3F-01Z-00-DX1	3
BLCA	TCGA-G2-AA3F-01Z-00-DX2	4
BLCA	TCGA-G2-AA3F-01Z-00-DX3	38
BLCA	TCGA-G2-AA3F-01Z-00-DX4	47
BLCA	TCGA-G2-AA3F-01Z-00-DX5	33
BLCA	TCGA-G2-AA3F-01Z-00-DX6	50
BLCA	TCGA-G2-AA3F-01Z-00-DX7	4
BLCA	TCGA-G2-AA3F-01Z-00-DX8	6
BLCA	TCGA-G2-AA3F-01Z-00-DX9	41
BLCA	TCGA-GC-A3BM-01Z-00-DX1	9
BLCA	TCGA-GC-A3I6-01Z-00-DX1	7
BLCA	TCGA-GC-A3OO-01Z-00-DX1	15
BLCA	TCGA-GC-A3RB-01Z-00-DX1	7
BLCA	TCGA-GC-A4ZW-01Z-00-DX1	5
BLCA	TCGA-GC-A6I1-01Z-00-DX1	5
BLCA	TCGA-GC-A6I3-01Z-00-DX1	35
BLCA	TCGA-GD-A2C5-01Z-00-DX1	10
BLCA	TCGA-GD-A3OP-01Z-00-DX1	4
BLCA	TCGA-GD-A6C6-01Z-00-DX1	2
BLCA	TCGA-GU-A42P-01Z-00-DX1	2
BLCA	TCGA-GU-A42Q-01Z-00-DX1	2
BLCA	TCGA-GU-A42Q-01Z-00-DX2	2
BLCA	TCGA-GU-A42R-01Z-00-DX1	5
BLCA	TCGA-GU-A42R-01Z-00-DX2	2
BLCA	TCGA-GU-A762-01Z-00-DX1	1
BLCA	TCGA-GU-A764-01Z-00-DX1	1
BLCA	TCGA-GU-A767-01Z-00-DX1	4
BLCA	TCGA-GU-AATO-01Z-00-DX1	2
BLCA	TCGA-GU-AATP-01Z-00-DX1	3
BLCA	TCGA-GV-A3JV-01Z-00-DX1	3
BLCA	TCGA-GV-A3JW-01Z-00-DX1	2
BLCA	TCGA-GV-A3JX-01Z-00-DX1	3
BLCA	TCGA-GV-A3JZ-01Z-00-DX1	4
BLCA	TCGA-GV-A3QF-01Z-00-DX1	4
BLCA	TCGA-GV-A3QG-01Z-00-DX1	8
BLCA	TCGA-GV-A3QH-01Z-00-DX1	12
BLCA	TCGA-GV-A3QI-01Z-00-DX1	10
BLCA	TCGA-GV-A3QK-01Z-00-DX1	17
BLCA	TCGA-GV-A40E-01Z-00-DX1	14
BLCA	TCGA-GV-A6ZA-01Z-00-DX1	9
BLCA	TCGA-H4-A2HO-01Z-00-DX1	10
BLCA	TCGA-H4-A2HQ-01Z-00-DX1	9
BLCA	TCGA-HQ-A2OE-01Z-00-DX1	2
BLCA	TCGA-HQ-A2OF-01Z-00-DX1	2
BLCA	TCGA-HQ-A5ND-01Z-00-DX1	5
BLCA	TCGA-HQ-A5NE-01Z-00-DX1	3
BLCA	TCGA-K4-A3WS-01Z-00-DX1	2
BLCA	TCGA-K4-A3WU-01Z-00-DX1	4
BLCA	TCGA-K4-A3WV-01Z-00-DX1	10
BLCA	TCGA-K4-A4AB-01Z-00-DX1	1
BLCA	TCGA-K4-A4AC-01Z-00-DX1	13
BLCA	TCGA-K4-A54R-01Z-00-DX1	3
BLCA	TCGA-K4-A5RH-01Z-00-DX1	6
BLCA	TCGA-K4-A5RI-01Z-00-DX1	8
BLCA	TCGA-K4-A5RJ-01Z-00-DX1	2
BLCA	TCGA-K4-A6FZ-01Z-00-DX1	6
BLCA	TCGA-K4-A6MB-01Z-00-DX1	2
BLCA	TCGA-K4-A83P-01Z-00-DX1	185
BLCA	TCGA-LC-A66R-01Z-00-DX1	1
BLCA	TCGA-LT-A5Z6-01Z-00-DX1	3
BLCA	TCGA-MV-A51V-01Z-00-DX1	2
BLCA	TCGA-PQ-A6FI-01Z-00-DX1	6
BLCA	TCGA-PQ-A6FN-01Z-00-DX1	2
BLCA	TCGA-S5-A6DX-01Z-00-DX1	2
BLCA	TCGA-UY-A78M-01Z-00-DX1	5
BLCA	TCGA-UY-A78N-01Z-00-DX1	2
BLCA	TCGA-UY-A78O-01Z-00-DX1	6
BLCA	TCGA-UY-A78P-01Z-00-DX1	1
BLCA	TCGA-UY-A8OB-01Z-00-DX1	4
BLCA	TCGA-UY-A8OC-01Z-00-DX1	6
BLCA	TCGA-UY-A9PA-01Z-00-DX1	3
BLCA	TCGA-UY-A9PD-01Z-00-DX1	4
BLCA	TCGA-UY-A9PE-01Z-00-DX1	3
BLCA	TCGA-UY-A9PH-01Z-00-DX1	3
BLCA	TCGA-XF-A8HC-01Z-00-DX1	11
BLCA	TCGA-XF-A8HD-01Z-00-DX1	2
BLCA	TCGA-XF-A8HE-01Z-00-DX1	1
BLCA	TCGA-XF-A8HF-01Z-00-DX1	1
BLCA	TCGA-XF-A8HG-01Z-00-DX1	1
BLCA	TCGA-XF-A8HI-01Z-00-DX1	1
BLCA	TCGA-XF-A9SG-01Z-00-DX1	212
BLCA	TCGA-XF-A9SJ-01Z-00-DX1	5
BLCA	TCGA-XF-A9SK-01Z-00-DX1	2
BLCA	TCGA-XF-A9SU-01Z-00-DX1	6
BLCA	TCGA-XF-A9SV-01Z-00-DX1	10
BLCA	TCGA-XF-A9SW-01Z-00-DX1	10
BLCA	TCGA-XF-A9SX-01Z-00-DX1	10
BLCA	TCGA-XF-A9SY-01Z-00-DX1	6
BLCA	TCGA-XF-A9SZ-01Z-00-DX1	8
BLCA	TCGA-XF-A9T0-01Z-00-DX1	3
BLCA	TCGA-XF-A9T2-01Z-00-DX1	8
BLCA	TCGA-XF-A9T3-01Z-00-DX1	8
BLCA	TCGA-XF-A9T4-01Z-00-DX1	4
BLCA	TCGA-XF-A9T5-01Z-00-DX1	12
BLCA	TCGA-XF-A9T6-01Z-00-DX1	10
BLCA	TCGA-XF-A9T8-01Z-00-DX1	5
BLCA	TCGA-XF-AAME-01Z-00-DX1	13
BLCA	TCGA-XF-AAMF-01Z-00-DX1	4
BLCA	TCGA-XF-AAMG-01Z-00-DX1	12
BLCA	TCGA-XF-AAMH-01Z-00-DX1	2
BLCA	TCGA-XF-AAMJ-01Z-00-DX1	9
BLCA	TCGA-XF-AAML-01Z-00-DX1	14
BLCA	TCGA-XF-AAMQ-01Z-00-DX1	9
BLCA	TCGA-XF-AAMR-01Z-00-DX1	5
BLCA	TCGA-XF-AAMT-01Z-00-DX1	10
BLCA	TCGA-XF-AAMW-01Z-00-DX1	6
BLCA	TCGA-XF-AAMX-01Z-00-DX1	12
BLCA	TCGA-XF-AAMY-01Z-00-DX1	4
BLCA	TCGA-XF-AAMZ-01Z-00-DX1	6
BLCA	TCGA-XF-AAN0-01Z-00-DX1	4
BLCA	TCGA-XF-AAN1-01Z-00-DX1	7
BLCA	TCGA-XF-AAN2-01Z-00-DX1	3
BLCA	TCGA-XF-AAN3-01Z-00-DX1	9
BLCA	TCGA-XF-AAN4-01Z-00-DX1	8
BLCA	TCGA-XF-AAN5-01Z-00-DX1	3
BLCA	TCGA-XF-AAN7-01Z-00-DX1	7
BLCA	TCGA-XF-AAN8-01Z-00-DX1	6
BLCA	TCGA-YC-A89H-01Z-00-DX1	12
BLCA	TCGA-YC-A8S6-01Z-00-DX1	12
BLCA	TCGA-YC-A9TC-01Z-00-DX1	6
BLCA	TCGA-YC-A9TC-01Z-00-DX2	9
BLCA	TCGA-YF-AA3L-01Z-00-DX1	10
BLCA	TCGA-YF-AA3M-01Z-00-DX1	11
BLCA	TCGA-ZF-A9R0-01Z-00-DX1	11
BLCA	TCGA-ZF-A9R1-01Z-00-DX1	4
BLCA	TCGA-ZF-A9R2-01Z-00-DX1	10
BLCA	TCGA-ZF-A9R3-01Z-00-DX1	8
BLCA	TCGA-ZF-A9R4-01Z-00-DX1	17
BLCA	TCGA-ZF-A9R5-01Z-00-DX1	3
BLCA	TCGA-ZF-A9R7-01Z-00-DX1	2
BLCA	TCGA-ZF-A9R9-01Z-00-DX1	5
BLCA	TCGA-ZF-A9RE-01Z-00-DX1	1
BLCA	TCGA-ZF-A9RF-01Z-00-DX1	9
BLCA	TCGA-ZF-A9RL-01Z-00-DX1	4
BLCA	TCGA-ZF-A9RM-01Z-00-DX1	12
BLCA	TCGA-ZF-A9RN-01Z-00-DX1	1
BLCA	TCGA-ZF-AA4N-01Z-00-DX1	2
BLCA	TCGA-ZF-AA4V-01Z-00-DX1	1
BLCA	TCGA-ZF-AA4X-01Z-00-DX1	4
BLCA	TCGA-ZF-AA51-01Z-00-DX1	1
BLCA	TCGA-ZF-AA52-01Z-00-DX1	9
BLCA	TCGA-ZF-AA53-01Z-00-DX1	2
BLCA	TCGA-ZF-AA54-01Z-00-DX1	4
BLCA	TCGA-ZF-AA5H-01Z-00-DX1	1
BLCA	TCGA-ZF-AA5N-01Z-00-DX1	7
BLCA	TCGA-ZF-AA5P-01Z-00-DX1	4
BRCA	TCGA-A2-A0D4-01Z-00-DX1	563
BRCA	TCGA-A2-A3XZ-01Z-00-DX1	678
BRCA	TCGA-A2-A3Y0-01Z-00-DX1	163
BRCA	TCGA-AO-A12D-01Z-00-DX1	29
BRCA	TCGA-AR-A1AI-01Z-00-DX1	41
BRCA	TCGA-AR-A1AW-01Z-00-DX1	317
BRCA	TCGA-BH-A0E0-01Z-00-DX1	4
BRCA	TCGA-BH-A0H7-01Z-00-DX1	16
BRCA	TCGA-BH-A0H9-01Z-00-DX1	13
BRCA	TCGA-BH-A0HA-01Z-00-DX1	22
BRCA	TCGA-BH-A0HB-01Z-00-DX1	13
BRCA	TCGA-BH-A0HF-01Z-00-DX1	6
BRCA	TCGA-BH-A0HI-01Z-00-DX1	7
BRCA	TCGA-BH-A0HK-01Z-00-DX1	10
BRCA	TCGA-BH-A0HL-01Z-00-DX1	26
BRCA	TCGA-BH-A0HN-01Z-00-DX1	9
BRCA	TCGA-BH-A0HO-01Z-00-DX1	13
BRCA	TCGA-BH-A0HP-01Z-00-DX1	20
BRCA	TCGA-BH-A0HQ-01Z-00-DX1	11
BRCA	TCGA-BH-A0HU-01Z-00-DX1	13
BRCA	TCGA-BH-A0HW-01Z-00-DX1	23
BRCA	TCGA-BH-A0HX-01Z-00-DX1	14
BRCA	TCGA-BH-A0HY-01Z-00-DX1	12
BRCA	TCGA-BH-A0RX-01Z-00-DX1	12
BRCA	TCGA-BH-A0W3-01Z-00-DX1	12
BRCA	TCGA-BH-A0W4-01Z-00-DX1	14
BRCA	TCGA-BH-A0W5-01Z-00-DX1	11
BRCA	TCGA-BH-A0W7-01Z-00-DX1	3
BRCA	TCGA-BH-A0WA-01Z-00-DX1	9
BRCA	TCGA-BH-A18F-01Z-00-DX1	12
BRCA	TCGA-BH-A18G-01Z-00-DX1	6
BRCA	TCGA-BH-A18H-01Z-00-DX1	6
BRCA	TCGA-BH-A18I-01Z-00-DX1	12
BRCA	TCGA-BH-A18J-01Z-00-DX1	9
BRCA	TCGA-BH-A18L-01Z-00-DX1	26
BRCA	TCGA-BH-A18M-01Z-00-DX1	10
BRCA	TCGA-BH-A18N-01Z-00-DX1	26
BRCA	TCGA-BH-A18P-01Z-00-DX1	24
BRCA	TCGA-BH-A18Q-01Z-00-DX1	50
BRCA	TCGA-BH-A18R-01Z-00-DX1	7
BRCA	TCGA-BH-A18S-01Z-00-DX1	14
BRCA	TCGA-BH-A18T-01Z-00-DX1	129
BRCA	TCGA-BH-A18U-01Z-00-DX1	19
BRCA	TCGA-BH-A18V-01Z-00-DX1	10
BRCA	TCGA-BH-A1EN-01Z-00-DX1	11
BRCA	TCGA-BH-A1EO-01Z-00-DX1	10
BRCA	TCGA-BH-A1ES-01Z-00-DX1	13
BRCA	TCGA-BH-A1ET-01Z-00-DX1	14
BRCA	TCGA-BH-A1EU-01Z-00-DX1	12
BRCA	TCGA-BH-A1EV-01Z-00-DX1	2
BRCA	TCGA-BH-A1F8-01Z-00-DX1	31
BRCA	TCGA-BH-A1FB-01Z-00-DX1	14
BRCA	TCGA-BH-A1FC-01Z-00-DX1	20
BRCA	TCGA-BH-A1FE-01Z-00-DX1	14
BRCA	TCGA-BT-A0YX-01Z-00-DX1	183
BRCA	TCGA-C8-A130-01Z-00-DX1	32
BRCA	TCGA-C8-A131-01Z-00-DX1	27
BRCA	TCGA-C8-A1HF-01Z-00-DX1	171
BRCA	TCGA-C8-A1HM-01Z-00-DX1	9
BRCA	TCGA-C8-A26V-01Z-00-DX1	21
BRCA	TCGA-C8-A26Y-01Z-00-DX1	2
BRCA	TCGA-C8-A273-01Z-00-DX1	6
BRCA	TCGA-C8-A278-01Z-00-DX1	13
BRCA	TCGA-C8-A27B-01Z-00-DX1	4
BRCA	TCGA-C8-A8HQ-01Z-00-DX1	5
BRCA	TCGA-D8-A13Y-01Z-00-DX2	13
BRCA	TCGA-D8-A1J9-01Z-00-DX1	45
BRCA	TCGA-D8-A1JA-01Z-00-DX1	20
BRCA	TCGA-D8-A1JD-01Z-00-DX1	35
BRCA	TCGA-D8-A1JK-01Z-00-DX1	15
BRCA	TCGA-D8-A1JL-01Z-00-DX1	18
BRCA	TCGA-D8-A1JM-01Z-00-DX1	10
BRCA	TCGA-D8-A1JN-01Z-00-DX1	49
BRCA	TCGA-D8-A1JP-01Z-00-DX1	40
BRCA	TCGA-D8-A1JS-01Z-00-DX1	6
BRCA	TCGA-D8-A1JT-01Z-00-DX1	10
BRCA	TCGA-D8-A1JT-01Z-00-DX2	9
BRCA	TCGA-D8-A1JU-01Z-00-DX1	18
BRCA	TCGA-D8-A1X5-01Z-00-DX1	30
BRCA	TCGA-D8-A1X5-01Z-00-DX2	29
BRCA	TCGA-D8-A1X6-01Z-00-DX1	28
BRCA	TCGA-D8-A1X6-01Z-00-DX2	18
BRCA	TCGA-D8-A1X7-01Z-00-DX1	8
BRCA	TCGA-D8-A1X7-01Z-00-DX2	10
BRCA	TCGA-D8-A1X8-01Z-00-DX1	16
BRCA	TCGA-D8-A1X9-01Z-00-DX1	23
BRCA	TCGA-D8-A1XA-01Z-00-DX1	10
BRCA	TCGA-D8-A1XB-01Z-00-DX1	23
BRCA	TCGA-D8-A1XB-01Z-00-DX2	19
BRCA	TCGA-D8-A1XC-01Z-00-DX1	23
BRCA	TCGA-D8-A1XC-01Z-00-DX2	32
BRCA	TCGA-D8-A1XD-01Z-00-DX1	40
BRCA	TCGA-D8-A1XF-01Z-00-DX1	21
BRCA	TCGA-D8-A1XF-01Z-00-DX2	30
BRCA	TCGA-D8-A1XG-01Z-00-DX1	18
BRCA	TCGA-D8-A1XJ-01Z-00-DX1	20
BRCA	TCGA-D8-A1XK-01Z-00-DX1	8
BRCA	TCGA-D8-A1XL-01Z-00-DX1	3
BRCA	TCGA-D8-A1XM-01Z-00-DX1	11
BRCA	TCGA-D8-A1XV-01Z-00-DX1	37
BRCA	TCGA-D8-A1XV-01Z-00-DX2	18
BRCA	TCGA-D8-A1XW-01Z-00-DX1	63
BRCA	TCGA-D8-A1XZ-01Z-00-DX2	5
BRCA	TCGA-D8-A1Y1-01Z-00-DX1	97
BRCA	TCGA-D8-A27H-01Z-00-DX1	26
BRCA	TCGA-D8-A27I-01Z-00-DX1	15
BRCA	TCGA-D8-A27K-01Z-00-DX1	40
BRCA	TCGA-D8-A27L-01Z-00-DX1	27
BRCA	TCGA-D8-A27M-01Z-00-DX1	13
BRCA	TCGA-D8-A27N-01Z-00-DX1	11
BRCA	TCGA-D8-A27N-01Z-00-DX2	13
BRCA	TCGA-D8-A27T-01Z-00-DX2	2
BRCA	TCGA-E2-A106-01Z-00-DX1	13
BRCA	TCGA-E2-A14T-01Z-00-DX1	25
BRCA	TCGA-E2-A14W-01Z-00-DX1	14
BRCA	TCGA-E2-A15A-01Z-00-DX1	47
BRCA	TCGA-E2-A15C-01Z-00-DX1	26
BRCA	TCGA-E2-A15P-01Z-00-DX1	18
BRCA	TCGA-E2-A1B4-01Z-00-DX1	25
BRCA	TCGA-E2-A1B5-01Z-00-DX1	29
BRCA	TCGA-E2-A56Z-01Z-00-DX1	25
BRCA	TCGA-EW-A1J5-01Z-00-DX1	61
BRCA	TCGA-EW-A1J6-01Z-00-DX1	37
BRCA	TCGA-EW-A1OV-01Z-00-DX1	43
BRCA	TCGA-EW-A1OW-01Z-00-DX1	25
BRCA	TCGA-EW-A1P1-01Z-00-DX1	24
BRCA	TCGA-EW-A1P7-01Z-00-DX1	25
BRCA	TCGA-EW-A1P8-01Z-00-DX1	109
BRCA	TCGA-EW-A1PA-01Z-00-DX1	41
CAUM	TCGA-3U-A98I-01Z-00-DX1	49
CAUM	TCGA-3U-A98J-01Z-00-DX1	62
CAUM	TCGA-3X-AAV9-01Z-00-DX1	33
CAUM	TCGA-3X-AAVA-01Z-00-DX1	68
CAUM	TCGA-3X-AAVB-01Z-00-DX1	74
CAUM	TCGA-3X-AAVC-01Z-00-DX1	479
CAUM	TCGA-3X-AAVE-01Z-00-DX1	199
CAUM	TCGA-4G-AAZO-01Z-00-DX1	13
CAUM	TCGA-4G-AAZT-01Z-00-DX1	18
CAUM	TCGA-LK-A4NW-01Z-00-DX1	39
CAUM	TCGA-LK-A4NY-01Z-00-DX1	48
CAUM	TCGA-LK-A4NZ-01Z-00-DX1	44
CAUM	TCGA-LK-A4O0-01Z-00-DX1	44
CAUM	TCGA-LK-A4O2-01Z-00-DX1	20
CAUM	TCGA-LK-A4O4-01Z-00-DX1	42
CAUM	TCGA-LK-A4O5-01Z-00-DX1	21
CAUM	TCGA-LK-A4O6-01Z-00-DX1	32
CAUM	TCGA-LK-A4O7-01Z-00-DX1	16
CAUM	TCGA-MQ-A6BN-01Z-00-DX1	1
CAUM	TCGA-MQ-A6BR-01Z-00-DX1	9
CAUM	TCGA-N5-A4R8-01Z-00-DX1	15
CAUM	TCGA-N5-A4RA-01Z-00-DX1	90
CAUM	TCGA-N5-A4RD-01Z-00-DX1	19
CAUM	TCGA-N5-A4RF-01Z-00-DX1	22
CAUM	TCGA-N5-A4RJ-01Z-00-DX1	33
CAUM	TCGA-N5-A4RM-01Z-00-DX1	39
CAUM	TCGA-N5-A4RN-01Z-00-DX1	52
CAUM	TCGA-N5-A4RO-01Z-00-DX1	29
CAUM	TCGA-N5-A4RO-01Z-00-DX2	40
CAUM	TCGA-N5-A4RS-01Z-00-DX1	51
CAUM	TCGA-N5-A4RT-01Z-00-DX1	43
CAUM	TCGA-N5-A4RT-01Z-00-DX2	41
CAUM	TCGA-N5-A4RU-01Z-00-DX1	28
CAUM	TCGA-N5-A4RV-01Z-00-DX1	44
CAUM	TCGA-N5-A59E-01Z-00-DX1	38
CAUM	TCGA-N5-A59F-01Z-00-DX1	87
CAUM	TCGA-OR-A5JB-01Z-00-DX4	410
CAUM	TCGA-OR-A5JE-01Z-00-DX1	14
CAUM	TCGA-OR-A5JE-01Z-00-DX2	13
CAUM	TCGA-OR-A5JE-01Z-00-DX3	19
CAUM	TCGA-OR-A5JE-01Z-00-DX4	23
CAUM	TCGA-OR-A5JE-01Z-00-DX5	25
CAUM	TCGA-OR-A5JF-01Z-00-DX1	8
CAUM	TCGA-OR-A5JF-01Z-00-DX2	15
CAUM	TCGA-OR-A5JF-01Z-00-DX3	13
CAUM	TCGA-OR-A5JF-01Z-00-DX4	8
CAUM	TCGA-OR-A5JF-01Z-00-DX5	13
CAUM	TCGA-OR-A5JG-01Z-00-DX1	13
CAUM	TCGA-OR-A5JR-01Z-00-DX1	20
CAUM	TCGA-OR-A5JR-01Z-00-DX3	15
CAUM	TCGA-OR-A5JS-01Z-00-DX5	181
CAUM	TCGA-OR-A5JV-01Z-00-DX2	80
CAUM	TCGA-OR-A5JY-01Z-00-DX2	7
CAUM	TCGA-OR-A5JY-01Z-00-DX5	18
CAUM	TCGA-OR-A5K2-01Z-00-DX2	36
CAUM	TCGA-OR-A5K4-01Z-00-DX2	11
CAUM	TCGA-OR-A5K4-01Z-00-DX5	10
CAUM	TCGA-OR-A5K5-01Z-00-DX1	63
CAUM	TCGA-OR-A5LK-01Z-00-DX1	41
CAUM	TCGA-OR-A5LN-01Z-00-DX1	14
CAUM	TCGA-OR-A5LO-01Z-00-DX3	30
CAUM	TCGA-OR-A5LO-01Z-00-DX4	30
CAUM	TCGA-OR-A5LP-01Z-00-DX1	52
CAUM	TCGA-OR-A5LP-01Z-00-DX2	70
CAUM	TCGA-PK-A5H9-01Z-00-DX1	13
CAUM	TCGA-PK-A5H9-01Z-00-DX2	15
CAUM	TCGA-PK-A5HA-01Z-00-DX1	15
CAUM	TCGA-PK-A5HA-01Z-00-DX2	55
CAUM	TCGA-PK-A5HB-01Z-00-DX2	43
CAUM	TCGA-PK-A5HB-01Z-00-DX3	17
CAUM	TCGA-PK-A5HC-01Z-00-DX2	11
CAUM	TCGA-PK-A5HC-01Z-00-DX3	14
CAUM	TCGA-QM-A5NM-01Z-00-DX1	1
CAUM	TCGA-QN-A5NN-01Z-00-DX4	7
CAUM	TCGA-TS-A7P8-01Z-00-DX1	650
CAUM	TCGA-TS-A8AY-01Z-00-DX1	39
CAUM	TCGA-UD-AABZ-01Z-00-DX1	9
CAUM	TCGA-UD-AAC1-01Z-00-DX1	17
CAUM	TCGA-UD-AAC4-01Z-00-DX1	12
CAUM	TCGA-UD-AAC5-01Z-00-DX1	10
CAUM	TCGA-UD-AAC6-01Z-00-DX1	17
CAUM	TCGA-UD-AAC7-01Z-00-DX1	14
CAUM	TCGA-UT-A88C-01Z-00-DX1	24
CAUM	TCGA-UT-A88D-01Z-00-DX3	10
CAUM	TCGA-V4-A9E5-01Z-00-DX1	4
CAUM	TCGA-W5-AA2T-01Z-00-DX1	43
CAUM	TCGA-W5-AA2U-01Z-00-DX1	47
CAUM	TCGA-W5-AA2X-01Z-00-DX1	27
CAUM	TCGA-W5-AA31-01Z-00-DX1	22
CAUM	TCGA-W5-AA33-01Z-00-DX1	60
CAUM	TCGA-W5-AA38-01Z-00-DX1	15
CAUM	TCGA-W5-AA39-01Z-00-DX1	23
CAUM	TCGA-W6-AA0S-01Z-00-DX1	182
CAUM	TCGA-WC-A87W-01Z-00-DX1	10
CAUM	TCGA-WC-A87Y-01Z-00-DX1	12
CAUM	TCGA-WC-A880-01Z-00-DX1	22
CAUM	TCGA-WD-A7RX-01Z-00-DX1	30
CAUM	TCGA-YZ-A980-01Z-00-DX1	4
CESC	TCGA-2W-A8YY-01Z-00-DX1	28
CESC	TCGA-4J-AA1J-01Z-00-DX1	6
CESC	TCGA-AD-6901-01Z-00-DX1	4
CESC	TCGA-BI-A0VR-01Z-00-DX1	112
CESC	TCGA-BI-A20A-01Z-00-DX1	53
CESC	TCGA-C5-A0TN-01Z-00-DX1	47
CESC	TCGA-C5-A1BE-01Z-00-DX1	66
CESC	TCGA-C5-A1BF-01Z-00-DX1	13
CESC	TCGA-C5-A1BI-01Z-00-DX1	65
CESC	TCGA-C5-A1BJ-01Z-00-DX1	12
CESC	TCGA-C5-A1BK-01Z-00-DX1	186
CESC	TCGA-C5-A1BL-01Z-00-DX1	4
CESC	TCGA-C5-A1BM-01Z-00-DX1	103
CESC	TCGA-C5-A1BN-01Z-00-DX1	19
CESC	TCGA-C5-A1BQ-01Z-00-DX1	19
CESC	TCGA-C5-A1M5-01Z-00-DX1	679
CESC	TCGA-C5-A1M6-01Z-00-DX1	4
CESC	TCGA-C5-A1MP-01Z-00-DX1	107
CESC	TCGA-C5-A2M1-01Z-00-DX1	53
CESC	TCGA-C5-A2M2-01Z-00-DX1	5
CESC	TCGA-C5-A3HD-01Z-00-DX1	2
CESC	TCGA-C5-A3HE-01Z-00-DX1	1
CESC	TCGA-C5-A3HF-01Z-00-DX1	4
CESC	TCGA-C5-A3HL-01Z-00-DX1	15
CESC	TCGA-C5-A7CH-01Z-00-DX1	2
CESC	TCGA-C5-A7CJ-01Z-00-DX1	71
CESC	TCGA-C5-A7CK-01Z-00-DX1	6
CESC	TCGA-C5-A7CL-01Z-00-DX1	10
CESC	TCGA-C5-A7CM-01Z-00-DX1	3
CESC	TCGA-C5-A7CO-01Z-00-DX1	1
CESC	TCGA-C5-A7UC-01Z-00-DX1	57
CESC	TCGA-C5-A7UE-01Z-00-DX1	1
CESC	TCGA-C5-A7UI-01Z-00-DX1	55
CESC	TCGA-C5-A7X5-01Z-00-DX1	1
CESC	TCGA-C5-A7X8-01Z-00-DX1	21
CESC	TCGA-C5-A7XC-01Z-00-DX1	18
CESC	TCGA-C5-A8XI-01Z-00-DX1	5
CESC	TCGA-C5-A8YQ-01Z-00-DX1	7
CESC	TCGA-C5-A8YT-01Z-00-DX1	4
CESC	TCGA-C5-A8ZZ-01Z-00-DX1	22
CESC	TCGA-C5-A901-01Z-00-DX1	27
CESC	TCGA-DG-A2KL-01Z-00-DX1	21
CESC	TCGA-EA-A3HQ-01Z-00-DX1	515
CESC	TCGA-EA-A3HU-01Z-00-DX1	305
CESC	TCGA-EA-A5O9-01Z-00-DX1	125
CESC	TCGA-EA-A78R-01Z-00-DX1	327
CESC	TCGA-FU-A3YQ-01Z-00-DX1	631
CESC	TCGA-IR-A3LI-01Z-00-DX1	25
CESC	TCGA-IR-A3LK-01Z-00-DX1	48
CESC	TCGA-IR-A3LL-01Z-00-DX1	21
CESC	TCGA-JW-A5VG-01Z-00-DX1	2
CESC	TCGA-JW-A5VH-01Z-00-DX1	7
CESC	TCGA-JW-A5VK-01Z-00-DX1	1
CESC	TCGA-JW-A5VL-01Z-00-DX1	4
CESC	TCGA-JW-A69B-01Z-00-DX1	1
CESC	TCGA-JW-AAVH-01Z-00-DX1	50
CESC	TCGA-JX-A3PZ-01Z-00-DX1	12
CESC	TCGA-Q1-A73Q-01Z-00-DX1	91
CESC	TCGA-UC-A7PF-01Z-00-DX1	21
CESC	TCGA-VS-A94W-01Z-00-DX1	5
CESC	TCGA-VS-A94X-01Z-00-DX1	1
CESC	TCGA-VS-A94Y-01Z-00-DX1	6
CESC	TCGA-VS-A94Z-01Z-00-DX1	1
CESC	TCGA-VS-A950-01Z-00-DX1	5
CESC	TCGA-VS-A953-01Z-00-DX1	2
CESC	TCGA-VS-A954-01Z-00-DX1	3
CESC	TCGA-VS-A957-01Z-00-DX1	3
CESC	TCGA-VS-A958-01Z-00-DX1	2
CESC	TCGA-VS-A959-01Z-00-DX1	3
CESC	TCGA-VS-A9UB-01Z-00-DX1	329
CESC	TCGA-VS-A9UI-01Z-00-DX1	12
CESC	TCGA-VS-A9UJ-01Z-00-DX1	1
CESC	TCGA-VS-A9UL-01Z-00-DX1	3
CESC	TCGA-VS-A9UM-01Z-00-DX1	2
CESC	TCGA-VS-A9UO-01Z-00-DX1	4
CESC	TCGA-VS-A9UQ-01Z-00-DX1	58
CESC	TCGA-VS-A9UR-01Z-00-DX1	2
CESC	TCGA-VS-A9UT-01Z-00-DX1	2
CESC	TCGA-VS-A9UU-01Z-00-DX1	3
CESC	TCGA-VS-A9UV-01Z-00-DX1	7
CESC	TCGA-VS-A9UZ-01Z-00-DX1	59
CESC	TCGA-VS-A9V0-01Z-00-DX1	3
CESC	TCGA-VS-A9V1-01Z-00-DX1	1
CESC	TCGA-VS-A9V2-01Z-00-DX1	3
CESC	TCGA-VS-A9V3-01Z-00-DX1	1
CESC	TCGA-VS-A9V4-01Z-00-DX1	4
CESC	TCGA-VS-A9V5-01Z-00-DX1	2
CESC	TCGA-WL-A834-01Z-00-DX1	71
CESC	TCGA-ZJ-A8QO-01Z-00-DX1	2
CESC	TCGA-ZJ-A8QR-01Z-00-DX1	16
CESC	TCGA-ZJ-AAX8-01Z-00-DX1	8
CESC	TCGA-ZJ-AAXA-01Z-00-DX1	36
CESC	TCGA-ZJ-AAXB-01Z-00-DX1	8
CESC	TCGA-ZJ-AAXD-01Z-00-DX1	22
CESC	TCGA-ZJ-AAXF-01Z-00-DX1	32
CESC	TCGA-ZJ-AAXI-01Z-00-DX1	17
COADREAD	TCGA-3L-AA1B-01Z-00-DX2	51
COADREAD	TCGA-5M-AAT4-01Z-00-DX1	6
COADREAD	TCGA-5M-AAT5-01Z-00-DX1	15
COADREAD	TCGA-A6-2676-01Z-00-DX1	1
COADREAD	TCGA-A6-2684-01Z-00-DX1	12
COADREAD	TCGA-A6-2685-01Z-00-DX1	5
COADREAD	TCGA-A6-3807-01Z-00-DX1	1
COADREAD	TCGA-A6-3808-01Z-00-DX1	10
COADREAD	TCGA-A6-4107-01Z-00-DX1	4
COADREAD	TCGA-A6-5660-01Z-00-DX1	1
COADREAD	TCGA-A6-5664-01Z-00-DX1	1
COADREAD	TCGA-A6-5665-01Z-00-DX1	2
COADREAD	TCGA-A6-5666-01Z-00-DX1	1
COADREAD	TCGA-A6-6649-01Z-00-DX1	8
COADREAD	TCGA-A6-6650-01Z-00-DX1	1
COADREAD	TCGA-A6-6651-01Z-00-DX1	6
COADREAD	TCGA-A6-6652-01Z-00-DX1	1
COADREAD	TCGA-A6-6653-01Z-00-DX1	2
COADREAD	TCGA-A6-6654-01Z-00-DX1	7
COADREAD	TCGA-A6-A566-01Z-00-DX1	1
COADREAD	TCGA-A6-A5ZU-01Z-00-DX1	2
COADREAD	TCGA-AD-5900-01Z-00-DX1	6
COADREAD	TCGA-AD-6548-01Z-00-DX1	4
COADREAD	TCGA-AD-6901-01Z-00-DX1	32
COADREAD	TCGA-AD-6963-01Z-00-DX1	1
COADREAD	TCGA-AF-2687-01Z-00-DX1	12
COADREAD	TCGA-AF-2690-01Z-00-DX1	8
COADREAD	TCGA-AF-2691-01Z-00-DX1	1
COADREAD	TCGA-AF-3400-01Z-00-DX1	1
COADREAD	TCGA-AF-3911-01Z-00-DX1	9
COADREAD	TCGA-AF-3913-01Z-00-DX1	6
COADREAD	TCGA-AF-3914-01Z-00-DX1	4
COADREAD	TCGA-AF-3914-01Z-00-DX2	1
COADREAD	TCGA-AF-5654-01Z-00-DX1	1
COADREAD	TCGA-AF-6136-01Z-00-DX1	5
COADREAD	TCGA-AF-6655-01Z-00-DX1	2
COADREAD	TCGA-AF-6672-01Z-00-DX1	2
COADREAD	TCGA-AF-A56K-01Z-00-DX1	17
COADREAD	TCGA-AF-A56L-01Z-00-DX1	17
COADREAD	TCGA-AH-6544-01Z-00-DX1	23
COADREAD	TCGA-AH-6549-01Z-00-DX1	3
COADREAD	TCGA-AH-6643-01Z-00-DX1	11
COADREAD	TCGA-AH-6644-01Z-00-DX1	4
COADREAD	TCGA-AH-6897-01Z-00-DX1	4
COADREAD	TCGA-AH-6903-01Z-00-DX1	1
COADREAD	TCGA-AZ-4615-01Z-00-DX1	33
COADREAD	TCGA-AZ-4616-01Z-00-DX1	33
COADREAD	TCGA-AZ-4682-01Z-00-DX1	1
COADREAD	TCGA-AZ-4684-01Z-00-DX1	15
COADREAD	TCGA-AZ-6598-01Z-00-DX1	15
COADREAD	TCGA-AZ-6599-01Z-00-DX1	3
COADREAD	TCGA-AZ-6600-01Z-00-DX1	33
COADREAD	TCGA-AZ-6601-01Z-00-DX1	15
COADREAD	TCGA-AZ-6605-01Z-00-DX1	21
COADREAD	TCGA-AZ-6606-01Z-00-DX1	26
COADREAD	TCGA-AZ-6607-01Z-00-DX1	21
COADREAD	TCGA-AZ-6608-01Z-00-DX1	19
COADREAD	TCGA-BM-6198-01Z-00-DX1	76
COADREAD	TCGA-CA-5255-01Z-00-DX1	8
COADREAD	TCGA-CA-5796-01Z-00-DX1	15
COADREAD	TCGA-CA-5797-01Z-00-DX1	4
COADREAD	TCGA-CA-6716-01Z-00-DX1	15
COADREAD	TCGA-CA-6718-01Z-00-DX1	5
COADREAD	TCGA-CA-6719-01Z-00-DX1	5
COADREAD	TCGA-CI-6622-01Z-00-DX1	3
COADREAD	TCGA-CK-4947-01Z-00-DX1	15
COADREAD	TCGA-CK-4948-01Z-00-DX1	15
COADREAD	TCGA-CK-4951-01Z-00-DX1	10
COADREAD	TCGA-CK-4952-01Z-00-DX1	21
COADREAD	TCGA-CK-5916-01Z-00-DX1	41
COADREAD	TCGA-CK-6746-01Z-00-DX1	13
COADREAD	TCGA-CK-6747-01Z-00-DX1	22
COADREAD	TCGA-CK-6748-01Z-00-DX1	29
COADREAD	TCGA-CK-6751-01Z-00-DX1	20
COADREAD	TCGA-CL-4957-01Z-00-DX1	52
COADREAD	TCGA-CL-5917-01Z-00-DX1	40
COADREAD	TCGA-CL-5918-01Z-00-DX1	619
COADREAD	TCGA-CM-4743-01Z-00-DX1	16
COADREAD	TCGA-CM-4746-01Z-00-DX1	67
COADREAD	TCGA-CM-4747-01Z-00-DX1	9
COADREAD	TCGA-CM-4748-01Z-00-DX1	25
COADREAD	TCGA-CM-4750-01Z-00-DX1	2
COADREAD	TCGA-CM-5344-01Z-00-DX1	23
COADREAD	TCGA-CM-5348-01Z-00-DX1	17
COADREAD	TCGA-CM-5860-01Z-00-DX1	20
COADREAD	TCGA-CM-5861-01Z-00-DX1	4
COADREAD	TCGA-CM-5862-01Z-00-DX1	7
COADREAD	TCGA-CM-5863-01Z-00-DX1	5
COADREAD	TCGA-CM-6167-01Z-00-DX1	65
COADREAD	TCGA-D5-5540-01Z-00-DX1	5
COADREAD	TCGA-D5-5541-01Z-00-DX1	15
COADREAD	TCGA-DC-4745-01Z-00-DX1	61
COADREAD	TCGA-DC-4749-01Z-00-DX1	3
COADREAD	TCGA-DC-5337-01Z-00-DX1	18
COADREAD	TCGA-DC-6683-01Z-00-DX1	478
COADREAD	TCGA-EF-5830-01Z-00-DX1	302
COADREAD	TCGA-EI-6512-01Z-00-DX1	143
COADREAD	TCGA-ER-A19S-01Z-00-DX1	12
COADREAD	TCGA-F4-6460-01Z-00-DX1	171
COADREAD	TCGA-F4-6461-01Z-00-DX1	15
COADREAD	TCGA-F4-6570-01Z-00-DX1	469
COADREAD	TCGA-G4-6297-01Z-00-DX1	393
COADREAD	TCGA-NH-A50U-01Z-00-DX1	73
COADREAD	TCGA-QG-A5YV-01Z-00-DX1	602
COADREAD	TCGA-QL-A97D-01Z-00-DX1	7
HNSC	TCGA-4P-AA8J-01Z-00-DX1	6
HNSC	TCGA-BA-4075-01Z-00-DX1	2
HNSC	TCGA-BA-4077-01Z-00-DX1	2
HNSC	TCGA-BA-5151-01Z-00-DX1	2
HNSC	TCGA-BA-5152-01Z-00-DX1	4
HNSC	TCGA-BA-5555-01Z-00-DX1	362
HNSC	TCGA-BA-6868-01Z-00-DX1	1
HNSC	TCGA-BA-6869-01Z-00-DX1	2
HNSC	TCGA-BA-6870-01Z-00-DX1	1
HNSC	TCGA-BA-6871-01Z-00-DX1	1
HNSC	TCGA-BA-6873-01Z-00-DX1	1
HNSC	TCGA-BA-7269-01Z-00-DX1	4
HNSC	TCGA-BA-A6D8-01Z-00-DX1	6
HNSC	TCGA-BA-A6DA-01Z-00-DX1	4
HNSC	TCGA-BA-A6DB-01Z-00-DX1	4
HNSC	TCGA-BA-A6DD-01Z-00-DX1	5
HNSC	TCGA-BA-A6DE-01Z-00-DX1	9
HNSC	TCGA-BA-A6DF-01Z-00-DX1	6
HNSC	TCGA-BA-A6DG-01Z-00-DX1	6
HNSC	TCGA-BA-A6DJ-01Z-00-DX1	5
HNSC	TCGA-BA-A6DL-01Z-00-DX1	1
HNSC	TCGA-BB-4217-01Z-00-DX1	9
HNSC	TCGA-BB-7862-01Z-00-DX1	4
HNSC	TCGA-BB-7863-01Z-00-DX1	8
HNSC	TCGA-BB-7864-01Z-00-DX1	2
HNSC	TCGA-BB-7870-01Z-00-DX1	3
HNSC	TCGA-BB-7872-01Z-00-DX1	4
HNSC	TCGA-BB-8601-01Z-00-DX1	2
HNSC	TCGA-BB-A5HY-01Z-00-DX1	4
HNSC	TCGA-BB-A5HZ-01Z-00-DX1	2
HNSC	TCGA-BB-A6UO-01Z-00-DX1	3
HNSC	TCGA-C9-A47Z-01Z-00-DX1	4
HNSC	TCGA-CN-4722-01Z-00-DX1	1
HNSC	TCGA-CN-4723-01Z-00-DX1	1
HNSC	TCGA-CN-4725-01Z-00-DX1	1
HNSC	TCGA-CN-4729-01Z-00-DX1	1
HNSC	TCGA-CN-4730-01Z-00-DX1	2
HNSC	TCGA-CN-4731-01Z-00-DX1	4
HNSC	TCGA-CN-4733-01Z-00-DX1	10
HNSC	TCGA-CN-4734-01Z-00-DX1	1
HNSC	TCGA-CN-4739-01Z-00-DX1	7
HNSC	TCGA-CN-4740-01Z-00-DX1	6
HNSC	TCGA-CN-4741-01Z-00-DX1	1
HNSC	TCGA-CN-4742-01Z-00-DX1	3
HNSC	TCGA-CN-5355-01Z-00-DX1	1
HNSC	TCGA-CN-5358-01Z-00-DX1	6
HNSC	TCGA-CN-5359-01Z-00-DX1	3
HNSC	TCGA-CN-5360-01Z-00-DX1	153
HNSC	TCGA-CN-5361-01Z-00-DX1	215
HNSC	TCGA-CN-5363-01Z-00-DX1	4
HNSC	TCGA-CN-5364-01Z-00-DX1	2
HNSC	TCGA-CN-5365-01Z-00-DX1	113
HNSC	TCGA-CN-5367-01Z-00-DX1	180
HNSC	TCGA-CN-5369-01Z-00-DX1	1
HNSC	TCGA-CN-5373-01Z-00-DX1	1
HNSC	TCGA-CN-5374-01Z-00-DX1	9
HNSC	TCGA-CN-6016-01Z-00-DX1	3
HNSC	TCGA-CN-6017-01Z-00-DX1	2
HNSC	TCGA-CN-6018-01Z-00-DX1	2
HNSC	TCGA-CN-6019-01Z-00-DX1	3
HNSC	TCGA-CN-6020-01Z-00-DX1	1
HNSC	TCGA-CN-6023-01Z-00-DX1	3
HNSC	TCGA-CN-6024-01Z-00-DX1	1
HNSC	TCGA-CN-6994-01Z-00-DX1	1
HNSC	TCGA-CN-6996-01Z-00-DX1	2
HNSC	TCGA-CN-6998-01Z-00-DX1	5
HNSC	TCGA-CN-A63V-01Z-00-DX1	1
HNSC	TCGA-CN-A63W-01Z-00-DX1	1
HNSC	TCGA-CN-A63Y-01Z-00-DX1	1
HNSC	TCGA-CQ-5324-01Z-00-DX1	2
HNSC	TCGA-CQ-5325-01Z-00-DX1	101
HNSC	TCGA-CQ-5326-01Z-00-DX1	2
HNSC	TCGA-CQ-5329-01Z-00-DX1	3
HNSC	TCGA-CQ-5330-01Z-00-DX1	1
HNSC	TCGA-CQ-5331-01Z-00-DX1	34
HNSC	TCGA-CQ-5332-01Z-00-DX1	4
HNSC	TCGA-CQ-5333-01Z-00-DX1	1
HNSC	TCGA-CQ-6218-01Z-00-DX1	9
HNSC	TCGA-CQ-6219-01Z-00-DX1	8
HNSC	TCGA-CQ-6220-01Z-00-DX1	115
HNSC	TCGA-CQ-6222-01Z-00-DX1	241
HNSC	TCGA-CQ-6223-01Z-00-DX1	1
HNSC	TCGA-CQ-6224-01Z-00-DX1	4
HNSC	TCGA-CQ-6225-01Z-00-DX1	9
HNSC	TCGA-CQ-6227-01Z-00-DX1	3
HNSC	TCGA-CQ-6228-01Z-00-DX1	3
HNSC	TCGA-CQ-6229-01Z-00-DX1	1
HNSC	TCGA-CQ-7064-01Z-00-DX1	7
HNSC	TCGA-CQ-7065-01Z-00-DX1	7
HNSC	TCGA-CQ-7067-01Z-00-DX1	9
HNSC	TCGA-CQ-7068-01Z-00-DX1	1
HNSC	TCGA-CQ-7069-01Z-00-DX1	3
HNSC	TCGA-CQ-7071-01Z-00-DX1	4
HNSC	TCGA-CQ-7072-01Z-00-DX1	10
HNSC	TCGA-CQ-A4C7-01Z-00-DX1	3
HNSC	TCGA-CQ-A4C9-01Z-00-DX1	4
HNSC	TCGA-CQ-A4CA-01Z-00-DX1	2
HNSC	TCGA-CQ-A4CB-01Z-00-DX1	2
HNSC	TCGA-CQ-A4CE-01Z-00-DX1	2
HNSC	TCGA-CQ-A4CH-01Z-00-DX1	4
HNSC	TCGA-CV-5432-01Z-00-DX1	1
HNSC	TCGA-CV-5435-01Z-00-DX1	1
HNSC	TCGA-CV-5436-01Z-00-DX1	1
HNSC	TCGA-CV-5439-01Z-00-DX1	1
HNSC	TCGA-CV-5440-01Z-00-DX1	205
HNSC	TCGA-CV-5441-01Z-00-DX1	97
HNSC	TCGA-CV-5443-01Z-00-DX1	1
HNSC	TCGA-CV-5976-01Z-00-DX1	1
HNSC	TCGA-CV-5979-01Z-00-DX1	1
HNSC	TCGA-CV-6436-01Z-00-DX1	1
HNSC	TCGA-CV-6933-01Z-00-DX1	1
HNSC	TCGA-CV-6934-01Z-00-DX1	1
HNSC	TCGA-CV-6935-01Z-00-DX1	1
HNSC	TCGA-CV-6936-01Z-00-DX1	3
HNSC	TCGA-CV-6937-01Z-00-DX1	2
HNSC	TCGA-CV-6938-01Z-00-DX1	5
HNSC	TCGA-CV-6939-01Z-00-DX1	1
HNSC	TCGA-CV-6940-01Z-00-DX1	324
HNSC	TCGA-CV-6941-01Z-00-DX1	3
HNSC	TCGA-CV-6942-01Z-00-DX1	1
HNSC	TCGA-CV-6943-01Z-00-DX1	1
HNSC	TCGA-CV-6948-01Z-00-DX1	6
HNSC	TCGA-CV-6951-01Z-00-DX1	5
HNSC	TCGA-CV-6952-01Z-00-DX1	8
HNSC	TCGA-CV-6954-01Z-00-DX1	7
HNSC	TCGA-CV-6955-01Z-00-DX1	1
HNSC	TCGA-CV-6959-01Z-00-DX1	1
HNSC	TCGA-CV-6960-01Z-00-DX1	6
HNSC	TCGA-CV-6961-01Z-00-DX1	6
HNSC	TCGA-CV-6962-01Z-00-DX1	3
HNSC	TCGA-CV-7089-01Z-00-DX1	1
HNSC	TCGA-CV-7090-01Z-00-DX1	2
HNSC	TCGA-CV-7091-01Z-00-DX1	3
HNSC	TCGA-CV-7095-01Z-00-DX1	4
HNSC	TCGA-CV-7097-01Z-00-DX1	14
HNSC	TCGA-CV-7099-01Z-00-DX1	3
HNSC	TCGA-CV-7101-01Z-00-DX1	5
HNSC	TCGA-CV-7102-01Z-00-DX1	4
HNSC	TCGA-CV-7103-01Z-00-DX1	9
HNSC	TCGA-CV-7177-01Z-00-DX1	5
HNSC	TCGA-CV-7178-01Z-00-DX1	7
HNSC	TCGA-CV-7183-01Z-00-DX1	3
HNSC	TCGA-CV-7235-01Z-00-DX1	1
HNSC	TCGA-CV-7236-01Z-00-DX1	11
HNSC	TCGA-CV-7238-01Z-00-DX1	17
HNSC	TCGA-CV-7243-01Z-00-DX1	7
HNSC	TCGA-CV-7245-01Z-00-DX1	1
HNSC	TCGA-CV-7247-01Z-00-DX1	4
HNSC	TCGA-CV-7248-01Z-00-DX1	3
HNSC	TCGA-CV-7250-01Z-00-DX1	2
HNSC	TCGA-CV-7253-01Z-00-DX1	2
HNSC	TCGA-CV-7254-01Z-00-DX1	2
HNSC	TCGA-CV-7263-01Z-00-DX1	6
HNSC	TCGA-CV-7406-01Z-00-DX1	6
HNSC	TCGA-CV-7407-01Z-00-DX1	1
HNSC	TCGA-CV-7409-01Z-00-DX1	130
HNSC	TCGA-CV-7411-01Z-00-DX1	1
HNSC	TCGA-CV-7413-01Z-00-DX1	2
HNSC	TCGA-CV-7414-01Z-00-DX1	1
HNSC	TCGA-CV-7415-01Z-00-DX1	3
HNSC	TCGA-CV-7418-01Z-00-DX1	2
HNSC	TCGA-CV-7422-01Z-00-DX1	3
HNSC	TCGA-CV-7423-01Z-00-DX1	1
HNSC	TCGA-CV-7424-01Z-00-DX1	1
HNSC	TCGA-CV-7428-01Z-00-DX1	1
HNSC	TCGA-CV-7430-01Z-00-DX1	3
HNSC	TCGA-CV-7434-01Z-00-DX1	1
HNSC	TCGA-CV-7435-01Z-00-DX1	6
HNSC	TCGA-CV-7438-01Z-00-DX1	2
HNSC	TCGA-CV-7440-01Z-00-DX1	1
HNSC	TCGA-CV-7446-01Z-00-DX1	2
HNSC	TCGA-CV-A45O-01Z-00-DX1	3
HNSC	TCGA-CV-A45P-01Z-00-DX1	2
HNSC	TCGA-CV-A45R-01Z-00-DX1	1
HNSC	TCGA-CV-A45U-01Z-00-DX1	4
HNSC	TCGA-CV-A45V-01Z-00-DX1	2
HNSC	TCGA-CV-A45X-01Z-00-DX1	1
HNSC	TCGA-CV-A45Y-01Z-00-DX1	3
HNSC	TCGA-CV-A45Z-01Z-00-DX1	3
HNSC	TCGA-CV-A460-01Z-00-DX1	3
HNSC	TCGA-CV-A461-01Z-00-DX1	1
HNSC	TCGA-CV-A463-01Z-00-DX1	5
HNSC	TCGA-CV-A464-01Z-00-DX1	3
HNSC	TCGA-CV-A465-01Z-00-DX1	6
HNSC	TCGA-CV-A468-01Z-00-DX1	348
HNSC	TCGA-CV-A6JD-01Z-00-DX1	1
HNSC	TCGA-CV-A6JE-01Z-00-DX1	3
HNSC	TCGA-CV-A6JM-01Z-00-DX1	5
HNSC	TCGA-CV-A6JN-01Z-00-DX1	3
HNSC	TCGA-CV-A6JT-01Z-00-DX1	8
HNSC	TCGA-CV-A6JU-01Z-00-DX1	7
HNSC	TCGA-CV-A6JY-01Z-00-DX1	4
HNSC	TCGA-CV-A6JZ-01Z-00-DX1	2
HNSC	TCGA-CV-A6K0-01Z-00-DX1	5
HNSC	TCGA-CV-A6K1-01Z-00-DX1	5
HNSC	TCGA-CV-A6K2-01Z-00-DX1	5
HNSC	TCGA-CX-7085-01Z-00-DX1	1
HNSC	TCGA-D6-6515-01Z-00-DX1	5
HNSC	TCGA-D6-6515-01Z-00-DX2	2
HNSC	TCGA-D6-6516-01Z-00-DX1	4
HNSC	TCGA-D6-6516-01Z-00-DX2	1
HNSC	TCGA-D6-6517-01Z-00-DX1	2
HNSC	TCGA-D6-6517-01Z-00-DX2	3
HNSC	TCGA-D6-6823-01Z-00-DX2	1
HNSC	TCGA-D6-6824-01Z-00-DX2	3
HNSC	TCGA-D6-6825-01Z-00-DX2	6
HNSC	TCGA-D6-6826-01Z-00-DX2	1
HNSC	TCGA-D6-6827-01Z-00-DX2	2
HNSC	TCGA-D6-8568-01Z-00-DX1	3
HNSC	TCGA-D6-8569-01Z-00-DX1	1
HNSC	TCGA-D6-8569-01Z-00-DX2	1
HNSC	TCGA-D6-A4Z9-01Z-00-DX1	7
HNSC	TCGA-D6-A4ZB-01Z-00-DX1	5
HNSC	TCGA-D6-A6EM-01Z-00-DX1	2
HNSC	TCGA-D6-A6EO-01Z-00-DX1	7
HNSC	TCGA-D6-A6ES-01Z-00-DX1	2
HNSC	TCGA-D6-A74Q-01Z-00-DX1	1
HNSC	TCGA-DQ-5625-01Z-00-DX1	2
HNSC	TCGA-DQ-5629-01Z-00-DX1	6
HNSC	TCGA-F7-7848-01Z-00-DX1	2
HNSC	TCGA-F7-8489-01Z-00-DX1	3
HNSC	TCGA-F7-A50G-01Z-00-DX1	2
HNSC	TCGA-F7-A61S-01Z-00-DX1	1
HNSC	TCGA-F7-A61V-01Z-00-DX1	1
HNSC	TCGA-F7-A61W-01Z-00-DX1	1
HNSC	TCGA-F7-A620-01Z-00-DX1	2
HNSC	TCGA-F7-A622-01Z-00-DX1	1
HNSC	TCGA-F7-A623-01Z-00-DX1	3
HNSC	TCGA-H7-A6C4-01Z-00-DX1	2
HNSC	TCGA-H7-A6C5-01Z-00-DX1	1
HNSC	TCGA-H7-A76A-01Z-00-DX1	1
HNSC	TCGA-HD-7753-01Z-00-DX1	3
HNSC	TCGA-HD-7754-01Z-00-DX1	220
HNSC	TCGA-HD-7831-01Z-00-DX1	2
HNSC	TCGA-HD-7917-01Z-00-DX1	4
HNSC	TCGA-HD-8635-01Z-00-DX1	3
HNSC	TCGA-HD-A4C1-01Z-00-DX1	4
HNSC	TCGA-HL-7533-01Z-00-DX1	2
HNSC	TCGA-IQ-7631-01Z-00-DX1	3
HNSC	TCGA-IQ-7632-01Z-00-DX1	2
HNSC	TCGA-IQ-A61E-01Z-00-DX1	4
HNSC	TCGA-IQ-A61G-01Z-00-DX1	4
HNSC	TCGA-IQ-A61H-01Z-00-DX1	3
HNSC	TCGA-IQ-A61I-01Z-00-DX1	260
HNSC	TCGA-IQ-A61J-01Z-00-DX1	6
HNSC	TCGA-IQ-A61K-01Z-00-DX1	1
HNSC	TCGA-IQ-A61L-01Z-00-DX1	2
HNSC	TCGA-IQ-A61O-01Z-00-DX1	2
HNSC	TCGA-IQ-A6SH-01Z-00-DX1	3
HNSC	TCGA-KU-A66S-01Z-00-DX1	1
HNSC	TCGA-KU-A66T-01Z-00-DX1	323
HNSC	TCGA-KU-A6H7-01Z-00-DX1	3
HNSC	TCGA-KU-A6H8-01Z-00-DX1	2
HNSC	TCGA-MT-A51W-01Z-00-DX1	2
HNSC	TCGA-MT-A67A-01Z-00-DX1	2
HNSC	TCGA-MT-A67D-01Z-00-DX1	6
HNSC	TCGA-MT-A7BN-01Z-00-DX1	1
HNSC	TCGA-P3-A5Q5-01Z-00-DX1	4
HNSC	TCGA-P3-A5Q6-01Z-00-DX1	4
HNSC	TCGA-P3-A5QA-01Z-00-DX1	4
HNSC	TCGA-P3-A5QE-01Z-00-DX1	3
HNSC	TCGA-P3-A5QF-01Z-00-DX1	1
HNSC	TCGA-P3-A6SW-01Z-00-DX1	6
HNSC	TCGA-P3-A6SX-01Z-00-DX1	6
HNSC	TCGA-P3-A6T2-01Z-00-DX1	4
HNSC	TCGA-P3-A6T6-01Z-00-DX1	2
HNSC	TCGA-QK-A64Z-01Z-00-DX1	7
HNSC	TCGA-QK-A64Z-01Z-00-DX2	1
HNSC	TCGA-QK-A64Z-01Z-00-DX3	1
HNSC	TCGA-QK-A64Z-01Z-00-DX4	1
HNSC	TCGA-QK-A652-01Z-00-DX1	1
HNSC	TCGA-QK-A6IG-01Z-00-DX1	2
HNSC	TCGA-QK-A6IH-01Z-00-DX1	1
HNSC	TCGA-QK-A6II-01Z-00-DX1	3
HNSC	TCGA-QK-A6IJ-01Z-00-DX1	4
HNSC	TCGA-QK-A6V9-01Z-00-DX1	5
HNSC	TCGA-QK-A6VC-01Z-00-DX1	2
HNSC	TCGA-QK-A8Z7-01Z-00-DX1	1
HNSC	TCGA-QK-A8Z9-01Z-00-DX1	7
HNSC	TCGA-QK-A8ZB-01Z-00-DX1	4
HNSC	TCGA-QK-AA3K-01Z-00-DX1	2
HNSC	TCGA-RS-A6TO-01Z-00-DX1	1
HNSC	TCGA-RS-A6TP-01Z-00-DX1	2
HNSC	TCGA-T2-A6WX-01Z-00-DX1	11
HNSC	TCGA-T2-A6WZ-01Z-00-DX1	2
HNSC	TCGA-T2-A6X0-01Z-00-DX1	2
HNSC	TCGA-T2-A6X2-01Z-00-DX1	2
HNSC	TCGA-TN-A7HI-01Z-00-DX1	5
HNSC	TCGA-TN-A7HL-01Z-00-DX1	431
HNSC	TCGA-UF-A718-01Z-00-DX1	1
HNSC	TCGA-UF-A719-01Z-00-DX1	2
HNSC	TCGA-UF-A71A-01Z-00-DX1	4
HNSC	TCGA-UF-A71B-01Z-00-DX1	2
HNSC	TCGA-UF-A71D-01Z-00-DX1	4
HNSC	TCGA-UF-A71E-01Z-00-DX1	3
HNSC	TCGA-UF-A7J9-01Z-00-DX1	3
HNSC	TCGA-UF-A7JA-01Z-00-DX1	3
HNSC	TCGA-UF-A7JD-01Z-00-DX1	4
HNSC	TCGA-UF-A7JF-01Z-00-DX1	5
HNSC	TCGA-UF-A7JH-01Z-00-DX1	2
HNSC	TCGA-UF-A7JJ-01Z-00-DX1	18
HNSC	TCGA-UF-A7JK-01Z-00-DX1	1
HNSC	TCGA-UF-A7JO-01Z-00-DX1	2
HNSC	TCGA-UF-A7JS-01Z-00-DX1	3
HNSC	TCGA-UF-A7JT-01Z-00-DX1	3
HNSC	TCGA-UF-A7JV-01Z-00-DX1	1
KIRC	TCGA-A3-A8OX-01Z-00-DX1	2
KIRC	TCGA-A5-A0GB-01Z-00-DX1	82
KIRC	TCGA-B0-4814-01Z-00-DX1	16
KIRC	TCGA-B0-4815-01Z-00-DX1	6
KIRC	TCGA-B0-4816-01Z-00-DX1	26
KIRC	TCGA-B0-4817-01Z-00-DX1	32
KIRC	TCGA-B0-4818-01Z-00-DX1	13
KIRC	TCGA-B0-4819-01Z-00-DX1	13
KIRC	TCGA-B0-4823-01Z-00-DX1	7
KIRC	TCGA-B0-4827-01Z-00-DX1	1
KIRC	TCGA-B0-4828-01Z-00-DX1	13
KIRC	TCGA-B0-4833-01Z-00-DX1	10
KIRC	TCGA-B0-4834-01Z-00-DX1	9
KIRC	TCGA-B0-4836-01Z-00-DX1	16
KIRC	TCGA-B0-4837-01Z-00-DX1	8
KIRC	TCGA-B0-4838-01Z-00-DX1	10
KIRC	TCGA-B0-4839-01Z-00-DX1	15
KIRC	TCGA-B0-4846-01Z-00-DX1	13
KIRC	TCGA-B0-4852-01Z-00-DX1	9
KIRC	TCGA-B0-4945-01Z-00-DX1	14
KIRC	TCGA-B0-5077-01Z-00-DX1	5
KIRC	TCGA-B0-5080-01Z-00-DX1	10
KIRC	TCGA-B0-5092-01Z-00-DX1	147
KIRC	TCGA-B0-5094-01Z-00-DX1	10
KIRC	TCGA-B0-5095-01Z-00-DX1	16
KIRC	TCGA-B0-5107-01Z-00-DX1	55
KIRC	TCGA-B0-5108-01Z-00-DX1	129
KIRC	TCGA-B0-5399-01Z-00-DX1	4
KIRC	TCGA-B0-5400-01Z-00-DX1	30
KIRC	TCGA-B0-5699-01Z-00-DX1	8
KIRC	TCGA-B0-5700-01Z-00-DX1	38
KIRC	TCGA-B2-3924-01Z-00-DX1	1
KIRC	TCGA-B2-4098-01Z-00-DX1	1
KIRC	TCGA-B2-5636-01Z-00-DX1	1
KIRC	TCGA-B2-5639-01Z-00-DX1	2
KIRC	TCGA-B2-5641-01Z-00-DX1	4
KIRC	TCGA-B2-A4SR-01Z-00-DX1	6
KIRC	TCGA-B4-5377-01Z-00-DX1	15
KIRC	TCGA-B4-5378-01Z-00-DX1	7
KIRC	TCGA-B4-5832-01Z-00-DX1	8
KIRC	TCGA-B4-5834-01Z-00-DX1	27
KIRC	TCGA-B4-5838-01Z-00-DX1	28
KIRC	TCGA-B4-5843-01Z-00-DX1	13
KIRC	TCGA-B4-5844-01Z-00-DX1	11
KIRC	TCGA-B8-4146-01Z-00-DX1	2
KIRC	TCGA-B8-4148-01Z-00-DX1	1
KIRC	TCGA-B8-4151-01Z-00-DX1	1
KIRC	TCGA-B8-4153-01Z-00-DX1	26
KIRC	TCGA-B8-4154-01Z-00-DX1	1
KIRC	TCGA-B8-5158-01Z-00-DX1	296
KIRC	TCGA-B8-5162-01Z-00-DX1	1
KIRC	TCGA-B8-5163-01Z-00-DX1	11
KIRC	TCGA-B8-5164-01Z-00-DX1	3
KIRC	TCGA-B8-5165-01Z-00-DX1	26
KIRC	TCGA-B8-5549-01Z-00-DX1	6
KIRC	TCGA-B8-5550-01Z-00-DX1	12
KIRC	TCGA-B8-5551-01Z-00-DX1	27
KIRC	TCGA-B8-5552-01Z-00-DX1	10
KIRC	TCGA-B8-A54E-01Z-00-DX1	7
KIRC	TCGA-B8-A54H-01Z-00-DX1	17
KIRC	TCGA-B8-A54K-01Z-00-DX1	1
KIRC	TCGA-BP-4158-01Z-00-DX1	14
KIRC	TCGA-BP-4161-01Z-00-DX1	19
KIRC	TCGA-BP-4162-01Z-00-DX1	19
KIRC	TCGA-BP-4163-01Z-00-DX1	8
KIRC	TCGA-BP-4166-01Z-00-DX1	17
KIRC	TCGA-BP-4167-01Z-00-DX1	16
KIRC	TCGA-BP-4169-01Z-00-DX1	24
KIRC	TCGA-BP-4170-01Z-00-DX1	39
KIRC	TCGA-BP-4173-01Z-00-DX1	42
KIRC	TCGA-BP-4325-01Z-00-DX1	10
KIRC	TCGA-BP-4326-01Z-00-DX1	12
KIRC	TCGA-BP-4327-01Z-00-DX1	90
KIRC	TCGA-BP-4329-01Z-00-DX1	23
KIRC	TCGA-BP-4330-01Z-00-DX1	21
KIRC	TCGA-BP-4331-01Z-00-DX1	11
KIRC	TCGA-BP-4332-01Z-00-DX1	15
KIRC	TCGA-BP-4334-01Z-00-DX1	20
KIRC	TCGA-BP-4335-01Z-00-DX1	15
KIRC	TCGA-BP-4337-01Z-00-DX1	33
KIRC	TCGA-BP-4338-01Z-00-DX1	6
KIRC	TCGA-BP-4340-01Z-00-DX1	7
KIRC	TCGA-BP-4341-01Z-00-DX1	2
KIRC	TCGA-BP-4342-01Z-00-DX1	3
KIRC	TCGA-BP-4343-01Z-00-DX1	9
KIRC	TCGA-BP-4344-01Z-00-DX1	16
KIRC	TCGA-BP-4345-01Z-00-DX1	7
KIRC	TCGA-BP-4346-01Z-00-DX1	19
KIRC	TCGA-BP-4349-01Z-00-DX1	18
KIRC	TCGA-BP-4351-01Z-00-DX1	17
KIRC	TCGA-BP-4352-01Z-00-DX1	8
KIRC	TCGA-BP-4353-01Z-00-DX1	4
KIRC	TCGA-BP-4354-01Z-00-DX1	13
KIRC	TCGA-BP-4355-01Z-00-DX1	3
KIRC	TCGA-BP-4759-01Z-00-DX1	11
KIRC	TCGA-BP-4761-01Z-00-DX1	353
KIRC	TCGA-BP-4770-01Z-00-DX1	6
KIRC	TCGA-BP-4771-01Z-00-DX1	634
KIRC	TCGA-BP-4774-01Z-00-DX1	16
KIRC	TCGA-BP-5008-01Z-00-DX1	119
KIRC	TCGA-BP-5169-01Z-00-DX1	25
KIRC	TCGA-BP-5170-01Z-00-DX1	16
KIRC	TCGA-BP-5173-01Z-00-DX1	6
KIRC	TCGA-BP-5175-01Z-00-DX1	10
KIRC	TCGA-BP-5177-01Z-00-DX1	33
KIRC	TCGA-CJ-4873-01Z-00-DX1	29
KIRC	TCGA-CJ-4882-01Z-00-DX1	392
KIRC	TCGA-CJ-4888-01Z-00-DX1	302
KIRC	TCGA-CJ-4918-01Z-00-DX1	374
KIRC	TCGA-CZ-4858-01Z-00-DX1	257
KIRC	TCGA-DV-A4VX-01Z-00-DX1	346
KIRP	TCGA-2K-A9WE-01Z-00-DX1	18
KIRP	TCGA-2Z-A9J1-01Z-00-DX1	3
KIRP	TCGA-2Z-A9J2-01Z-00-DX1	3
KIRP	TCGA-2Z-A9J3-01Z-00-DX1	1
KIRP	TCGA-2Z-A9J5-01Z-00-DX1	2
KIRP	TCGA-2Z-A9J6-01Z-00-DX1	2
KIRP	TCGA-2Z-A9J7-01Z-00-DX1	1
KIRP	TCGA-2Z-A9J8-01Z-00-DX1	3
KIRP	TCGA-2Z-A9J9-01Z-00-DX1	19
KIRP	TCGA-2Z-A9JD-01Z-00-DX1	7
KIRP	TCGA-2Z-A9JE-01Z-00-DX1	5
KIRP	TCGA-2Z-A9JG-01Z-00-DX1	8
KIRP	TCGA-2Z-A9JJ-01Z-00-DX1	4
KIRP	TCGA-2Z-A9JK-01Z-00-DX1	2
KIRP	TCGA-2Z-A9JL-01Z-00-DX1	1
KIRP	TCGA-2Z-A9JM-01Z-00-DX1	10
KIRP	TCGA-2Z-A9JN-01Z-00-DX1	10
KIRP	TCGA-2Z-A9JO-01Z-00-DX1	16
KIRP	TCGA-2Z-A9JP-01Z-00-DX1	7
KIRP	TCGA-2Z-A9JR-01Z-00-DX1	4
KIRP	TCGA-2Z-A9JS-01Z-00-DX1	15
KIRP	TCGA-B9-7268-01Z-00-DX1	1
KIRP	TCGA-B9-A44B-01Z-00-DX1	31
KIRP	TCGA-B9-A8YI-01Z-00-DX1	2
KIRP	TCGA-BQ-5875-01Z-00-DX1	2
KIRP	TCGA-BQ-5879-01Z-00-DX1	27
KIRP	TCGA-BQ-5880-01Z-00-DX1	2
KIRP	TCGA-BQ-5882-01Z-00-DX1	376
KIRP	TCGA-BQ-5886-01Z-00-DX1	1
KIRP	TCGA-BQ-5887-01Z-00-DX1	7
KIRP	TCGA-BQ-5894-01Z-00-DX1	460
KIRP	TCGA-BQ-7053-01Z-00-DX1	480
KIRP	TCGA-DW-7838-01Z-00-DX1	5
KIRP	TCGA-DW-7841-01Z-00-DX1	1
KIRP	TCGA-EV-5901-01Z-00-DX1	2
KIRP	TCGA-G7-6789-01Z-00-DX1	499
KIRP	TCGA-G7-6790-01Z-00-DX1	577
KIRP	TCGA-G7-6792-01Z-00-DX1	5
KIRP	TCGA-GL-A4EM-01Z-00-DX1	2
KIRP	TCGA-IZ-A6M8-01Z-00-DX1	3
KIRP	TCGA-IZ-A6M9-01Z-00-DX1	2
KIRP	TCGA-J7-8537-01Z-00-DX1	1
KIRP	TCGA-J7-8537-01Z-00-DX2	4
KIRP	TCGA-J7-8537-01Z-00-DX3	2
KIRP	TCGA-J7-A8I2-01Z-00-DX1	1
KIRP	TCGA-KV-A6GD-01Z-00-DX1	5
KIRP	TCGA-KV-A6GD-01Z-00-DX2	15
KIRP	TCGA-KV-A6GD-01Z-00-DX4	3
KIRP	TCGA-KV-A6GD-01Z-00-DX6	3
KIRP	TCGA-KV-A6GD-01Z-00-DX7	6
KIRP	TCGA-KV-A6GE-01Z-00-DX4	5
KIRP	TCGA-KV-A6GE-01Z-00-DX9	8
KIRP	TCGA-KV-A74V-01Z-00-DX1	3
KIRP	TCGA-MH-A560-01Z-00-DX2	2
KIRP	TCGA-MH-A855-01Z-00-DX1	6
KIRP	TCGA-O9-A75Z-01Z-00-DX1	10
KIRP	TCGA-P4-A5E8-01Z-00-DX1	1
KIRP	TCGA-P4-A5EA-01Z-00-DX1	598
KIRP	TCGA-P4-AAVM-01Z-00-DX1	455
KIRP	TCGA-PJ-A5Z8-01Z-00-DX1	1
KIRP	TCGA-Q2-A5QZ-01Z-00-DX1	2
KIRP	TCGA-SX-A71W-01Z-00-DX1	2
KIRP	TCGA-UZ-A9PP-01Z-00-DX1	2
KIRP	TCGA-UZ-A9PS-01Z-00-DX1	2
KIRP	TCGA-UZ-A9PU-01Z-00-DX1	6
KIRP	TCGA-UZ-A9PZ-01Z-00-DX1	3
KIRP	TCGA-UZ-A9Q0-01Z-00-DX1	1
KIRP	TCGA-UZ-A9Q1-01Z-00-DX1	3
KIRP	TCGA-WN-A9G9-01Z-00-DX1	5
KIRP	TCGA-Y8-A895-01Z-00-DX1	4
KIRP	TCGA-Y8-A896-01Z-00-DX1	11
KIRP	TCGA-Y8-A898-01Z-00-DX1	3
KIRP	TCGA-Y8-A8RY-01Z-00-DX1	1
LIHC	TCGA-2Y-A9GV-01Z-00-DX1	2
LIHC	TCGA-2Y-A9GW-01Z-00-DX1	347
LIHC	TCGA-2Y-A9H1-01Z-00-DX1	15
LIHC	TCGA-2Y-A9H2-01Z-00-DX1	22
LIHC	TCGA-2Y-A9H7-01Z-00-DX1	507
LIHC	TCGA-2Y-A9H8-01Z-00-DX1	326
LIHC	TCGA-DD-A1EA-01Z-00-DX1	41
LIHC	TCGA-DD-A1EC-01Z-00-DX1	12
LIHC	TCGA-DD-A1ED-01Z-00-DX1	7
LIHC	TCGA-DD-A1EE-01Z-00-DX1	2
LIHC	TCGA-DD-A1EF-01Z-00-DX1	13
LIHC	TCGA-DD-A1EG-01Z-00-DX1	19
LIHC	TCGA-DD-A1EJ-01Z-00-DX1	11
LIHC	TCGA-DD-A39V-01Z-00-DX1	19
LIHC	TCGA-DD-A3A1-01Z-00-DX1	51
LIHC	TCGA-DD-A3A3-01Z-00-DX1	3
LIHC	TCGA-DD-A3A7-01Z-00-DX1	17
LIHC	TCGA-DD-A4NH-01Z-00-DX1	30
LIHC	TCGA-DD-A73B-01Z-00-DX1	12
LIHC	TCGA-DD-A73B-01Z-00-DX2	4
LIHC	TCGA-DD-A73D-01Z-00-DX2	1
LIHC	TCGA-DD-A73F-01Z-00-DX1	10
LIHC	TCGA-DD-A73G-01Z-00-DX1	2
LIHC	TCGA-DD-A73G-01Z-00-DX2	12
LIHC	TCGA-DD-A73G-01Z-00-DX3	14
LIHC	TCGA-DD-AAC8-01Z-00-DX1	13
LIHC	TCGA-DD-AACB-01Z-00-DX1	65
LIHC	TCGA-DD-AACC-01Z-00-DX1	832
LIHC	TCGA-DD-AACD-01Z-00-DX1	17
LIHC	TCGA-DD-AACE-01Z-00-DX1	5
LIHC	TCGA-DD-AACH-01Z-00-DX1	8
LIHC	TCGA-DD-AACI-01Z-00-DX1	7
LIHC	TCGA-DD-AACJ-01Z-00-DX1	3
LIHC	TCGA-DD-AACM-01Z-00-DX1	7
LIHC	TCGA-DD-AACP-01Z-00-DX1	3
LIHC	TCGA-DD-AACY-01Z-00-DX1	9
LIHC	TCGA-DD-AAD5-01Z-00-DX1	1
LIHC	TCGA-DD-AAD6-01Z-00-DX1	20
LIHC	TCGA-DD-AADB-01Z-00-DX1	8
LIHC	TCGA-DD-AADC-01Z-00-DX1	5
LIHC	TCGA-DD-AADD-01Z-00-DX1	8
LIHC	TCGA-DD-AADE-01Z-00-DX1	1
LIHC	TCGA-DD-AADF-01Z-00-DX1	2
LIHC	TCGA-DD-AADG-01Z-00-DX1	1
LIHC	TCGA-DD-AADI-01Z-00-DX1	6
LIHC	TCGA-DD-AADJ-01Z-00-DX1	2
LIHC	TCGA-DD-AADK-01Z-00-DX1	8
LIHC	TCGA-DD-AADL-01Z-00-DX1	3
LIHC	TCGA-DD-AADM-01Z-00-DX1	19
LIHC	TCGA-DD-AADR-01Z-00-DX1	2
LIHC	TCGA-DD-AADS-01Z-00-DX1	1
LIHC	TCGA-DD-AADU-01Z-00-DX1	2
LIHC	TCGA-DD-AADW-01Z-00-DX1	8
LIHC	TCGA-DD-AADY-01Z-00-DX1	1
LIHC	TCGA-DD-AAE2-01Z-00-DX1	351
LIHC	TCGA-DD-AAEH-01Z-00-DX1	3
LIHC	TCGA-DD-AAVP-01Z-00-DX1	32
LIHC	TCGA-DD-AAVQ-01Z-00-DX1	1602
LIHC	TCGA-DD-AAVS-01Z-00-DX1	48
LIHC	TCGA-DD-AAVU-01Z-00-DX1	15
LIHC	TCGA-DD-AAVV-01Z-00-DX1	97
LIHC	TCGA-DD-AAVW-01Z-00-DX1	121
LIHC	TCGA-DD-AAVX-01Z-00-DX1	70
LIHC	TCGA-DD-AAVY-01Z-00-DX1	44
LIHC	TCGA-DD-AAVZ-01Z-00-DX1	37
LIHC	TCGA-ED-A5KG-01Z-00-DX1	15
LIHC	TCGA-ED-A66X-01Z-00-DX1	65
LIHC	TCGA-FV-A3I0-01Z-00-DX1	1
LIHC	TCGA-FV-A495-01Z-00-DX1	1
LIHC	TCGA-G3-A25Z-01Z-00-DX1	50
LIHC	TCGA-G3-A3CH-01Z-00-DX1	20
LIHC	TCGA-G3-A5SJ-01Z-00-DX1	5
LUAD	TCGA-35-4122-01Z-00-DX1	2
LUAD	TCGA-35-5375-01Z-00-DX1	25
LUAD	TCGA-38-4627-01Z-00-DX1	1
LUAD	TCGA-38-6178-01Z-00-DX1	1
LUAD	TCGA-38-7271-01Z-00-DX1	1
LUAD	TCGA-38-A44F-01Z-00-DX1	2
LUAD	TCGA-44-2659-01Z-00-DX1	1
LUAD	TCGA-44-2666-01Z-00-DX1	1
LUAD	TCGA-44-4112-01Z-00-DX1	1
LUAD	TCGA-44-5643-01Z-00-DX1	50
LUAD	TCGA-44-6145-01Z-00-DX1	71
LUAD	TCGA-44-7667-01Z-00-DX1	1
LUAD	TCGA-44-7669-01Z-00-DX1	1
LUAD	TCGA-49-4488-01Z-00-DX1	1
LUAD	TCGA-49-4488-01Z-00-DX2	1
LUAD	TCGA-49-4488-01Z-00-DX3	2
LUAD	TCGA-49-4488-01Z-00-DX9	1
LUAD	TCGA-49-4490-01Z-00-DX3	1
LUAD	TCGA-49-4490-01Z-00-DX4	3
LUAD	TCGA-49-4490-01Z-00-DX5	2
LUAD	TCGA-49-4490-01Z-00-DX6	4
LUAD	TCGA-49-4494-01Z-00-DX1	2
LUAD	TCGA-49-4494-01Z-00-DX2	1
LUAD	TCGA-49-4494-01Z-00-DX3	6
LUAD	TCGA-49-4494-01Z-00-DX4	3
LUAD	TCGA-49-4494-01Z-00-DX6	1
LUAD	TCGA-49-4494-01Z-00-DX7	2
LUAD	TCGA-49-4501-01Z-00-DX1	3
LUAD	TCGA-49-4501-01Z-00-DX2	2
LUAD	TCGA-49-4501-01Z-00-DX3	1
LUAD	TCGA-49-4505-01Z-00-DX1	1
LUAD	TCGA-49-4505-01Z-00-DX2	3
LUAD	TCGA-49-4505-01Z-00-DX3	4
LUAD	TCGA-49-4505-01Z-00-DX4	4
LUAD	TCGA-49-4506-01Z-00-DX2	4
LUAD	TCGA-49-4506-01Z-00-DX3	1
LUAD	TCGA-49-4506-01Z-00-DX4	4
LUAD	TCGA-49-4507-01Z-00-DX1	5
LUAD	TCGA-49-4507-01Z-00-DX2	1
LUAD	TCGA-49-4510-01Z-00-DX1	1
LUAD	TCGA-49-4510-01Z-00-DX2	1
LUAD	TCGA-49-4512-01Z-00-DX2	1
LUAD	TCGA-49-4512-01Z-00-DX3	1
LUAD	TCGA-49-4512-01Z-00-DX5	4
LUAD	TCGA-49-4512-01Z-00-DX6	1
LUAD	TCGA-49-4512-01Z-00-DX8	1
LUAD	TCGA-49-4514-01Z-00-DX3	574
LUAD	TCGA-49-4514-01Z-00-DX4	2
LUAD	TCGA-49-6742-01Z-00-DX3	5
LUAD	TCGA-49-6742-01Z-00-DX4	1
LUAD	TCGA-49-6742-01Z-00-DX5	2
LUAD	TCGA-49-6743-01Z-00-DX1	5
LUAD	TCGA-49-6743-01Z-00-DX3	2
LUAD	TCGA-49-6743-01Z-00-DX4	7
LUAD	TCGA-49-6744-01Z-00-DX1	43
LUAD	TCGA-49-6744-01Z-00-DX2	67
LUAD	TCGA-49-6745-01Z-00-DX1	1
LUAD	TCGA-49-6745-01Z-00-DX4	3
LUAD	TCGA-49-6745-01Z-00-DX5	3
LUAD	TCGA-49-6761-01Z-00-DX1	2
LUAD	TCGA-49-6767-01Z-00-DX1	461
LUAD	TCGA-49-AAQV-01Z-00-DX1	2
LUAD	TCGA-49-AAR0-01Z-00-DX1	3
LUAD	TCGA-49-AAR2-01Z-00-DX1	1
LUAD	TCGA-49-AAR3-01Z-00-DX1	1
LUAD	TCGA-49-AARE-01Z-00-DX1	2
LUAD	TCGA-49-AARN-01Z-00-DX1	1
LUAD	TCGA-49-AARO-01Z-00-DX1	1
LUAD	TCGA-49-AARR-01Z-00-DX1	1
LUAD	TCGA-50-5044-01Z-00-DX1	3
LUAD	TCGA-50-5045-01Z-00-DX1	1
LUAD	TCGA-50-5045-01Z-00-DX2	1
LUAD	TCGA-50-5055-01Z-00-DX1	1
LUAD	TCGA-50-5055-01Z-00-DX2	4
LUAD	TCGA-50-5066-01Z-00-DX1	1
LUAD	TCGA-50-5066-02Z-00-DX1	2
LUAD	TCGA-50-5068-01Z-00-DX1	3
LUAD	TCGA-50-5068-01Z-00-DX2	5
LUAD	TCGA-50-5931-01Z-00-DX1	1
LUAD	TCGA-50-5939-01Z-00-DX1	2
LUAD	TCGA-50-5942-01Z-00-DX1	3
LUAD	TCGA-50-6594-01Z-00-DX1	2
LUAD	TCGA-50-6673-01Z-00-DX1	3
LUAD	TCGA-50-7109-01Z-00-DX1	1
LUAD	TCGA-50-8457-01Z-00-DX1	4
LUAD	TCGA-50-8459-01Z-00-DX1	1
LUAD	TCGA-53-7626-01Z-00-DX1	1
LUAD	TCGA-55-1595-01Z-00-DX1	1
LUAD	TCGA-55-1596-01Z-00-DX1	1
LUAD	TCGA-55-6543-01Z-00-DX1	2
LUAD	TCGA-55-6969-01Z-00-DX1	2
LUAD	TCGA-55-6970-01Z-00-DX1	5
LUAD	TCGA-55-6975-01Z-00-DX1	4
LUAD	TCGA-55-6978-01Z-00-DX1	1
LUAD	TCGA-55-6979-01Z-00-DX1	4
LUAD	TCGA-55-6980-01Z-00-DX1	24
LUAD	TCGA-55-6981-01Z-00-DX1	11
LUAD	TCGA-55-6982-01Z-00-DX1	13
LUAD	TCGA-55-6983-01Z-00-DX1	5
LUAD	TCGA-55-6984-01Z-00-DX1	9
LUAD	TCGA-55-6985-01Z-00-DX1	4
LUAD	TCGA-55-6986-01Z-00-DX1	8
LUAD	TCGA-55-6987-01Z-00-DX1	1
LUAD	TCGA-55-7227-01Z-00-DX1	4
LUAD	TCGA-55-7281-01Z-00-DX1	3
LUAD	TCGA-55-7283-01Z-00-DX1	15
LUAD	TCGA-55-7284-01Z-00-DX1	4
LUAD	TCGA-55-7570-01Z-00-DX1	13
LUAD	TCGA-55-7573-01Z-00-DX1	4
LUAD	TCGA-55-7574-01Z-00-DX1	10
LUAD	TCGA-55-7576-01Z-00-DX1	7
LUAD	TCGA-55-7724-01Z-00-DX1	2
LUAD	TCGA-55-7725-01Z-00-DX1	2
LUAD	TCGA-55-7726-01Z-00-DX1	4
LUAD	TCGA-55-7727-01Z-00-DX1	34
LUAD	TCGA-55-7815-01Z-00-DX1	4
LUAD	TCGA-55-7816-01Z-00-DX1	50
LUAD	TCGA-55-7907-01Z-00-DX1	550
LUAD	TCGA-55-7910-01Z-00-DX1	23
LUAD	TCGA-55-7911-01Z-00-DX1	2
LUAD	TCGA-55-7913-01Z-00-DX1	5
LUAD	TCGA-55-7914-01Z-00-DX1	1
LUAD	TCGA-55-7994-01Z-00-DX1	1
LUAD	TCGA-55-7995-01Z-00-DX1	1
LUAD	TCGA-55-8085-01Z-00-DX1	3
LUAD	TCGA-55-8087-01Z-00-DX1	5
LUAD	TCGA-55-8089-01Z-00-DX1	1
LUAD	TCGA-55-8090-01Z-00-DX1	2
LUAD	TCGA-55-8091-01Z-00-DX1	4
LUAD	TCGA-55-8092-01Z-00-DX1	1
LUAD	TCGA-55-8094-01Z-00-DX1	3
LUAD	TCGA-55-8096-01Z-00-DX1	4
LUAD	TCGA-55-8097-01Z-00-DX1	3
LUAD	TCGA-55-8203-01Z-00-DX1	2
LUAD	TCGA-55-8204-01Z-00-DX1	1
LUAD	TCGA-55-8205-01Z-00-DX1	13
LUAD	TCGA-55-8206-01Z-00-DX1	8
LUAD	TCGA-55-8208-01Z-00-DX1	17
LUAD	TCGA-55-8299-01Z-00-DX1	7
LUAD	TCGA-55-8302-01Z-00-DX1	6
LUAD	TCGA-55-8505-01Z-00-DX1	3
LUAD	TCGA-55-8506-01Z-00-DX1	5
LUAD	TCGA-55-8507-01Z-00-DX1	18
LUAD	TCGA-55-8508-01Z-00-DX1	7
LUAD	TCGA-55-8510-01Z-00-DX1	9
LUAD	TCGA-55-8512-01Z-00-DX1	9
LUAD	TCGA-55-8513-01Z-00-DX1	2
LUAD	TCGA-55-8514-01Z-00-DX1	1
LUAD	TCGA-55-8614-01Z-00-DX1	1
LUAD	TCGA-55-8616-01Z-00-DX1	151
LUAD	TCGA-55-A48Z-01Z-00-DX1	2
LUAD	TCGA-55-A492-01Z-00-DX1	3
LUAD	TCGA-62-A46O-01Z-00-DX1	1
LUAD	TCGA-62-A46V-01Z-00-DX1	2
LUAD	TCGA-62-A470-01Z-00-DX1	4
LUAD	TCGA-62-A472-01Z-00-DX1	2
LUAD	TCGA-64-1676-01Z-00-DX1	2
LUAD	TCGA-64-1677-01Z-00-DX1	2
LUAD	TCGA-64-1679-01Z-00-DX1	4
LUAD	TCGA-64-1681-01Z-00-DX1	3
LUAD	TCGA-64-5774-01Z-00-DX1	2
LUAD	TCGA-64-5779-01Z-00-DX1	95
LUAD	TCGA-64-5815-01Z-00-DX1	1
LUAD	TCGA-67-3770-01Z-00-DX1	1
LUAD	TCGA-67-3772-01Z-00-DX1	3
LUAD	TCGA-67-3773-01Z-00-DX1	1
LUAD	TCGA-67-3774-01Z-00-DX1	1
LUAD	TCGA-67-4679-01Z-00-DX1	1
LUAD	TCGA-67-6217-01Z-00-DX1	1
LUAD	TCGA-69-7761-01Z-00-DX1	101
LUAD	TCGA-69-7763-01Z-00-DX1	6
LUAD	TCGA-69-7974-01Z-00-DX1	2
LUAD	TCGA-69-7979-01Z-00-DX1	2
LUAD	TCGA-69-8253-01Z-00-DX1	1
LUAD	TCGA-69-8254-01Z-00-DX1	4
LUAD	TCGA-69-8453-01Z-00-DX1	4
LUAD	TCGA-71-6725-01Z-00-DX1	1
LUAD	TCGA-71-8520-01Z-00-DX1	1
LUAD	TCGA-73-4658-01Z-00-DX1	3
LUAD	TCGA-73-4659-01Z-00-DX1	2
LUAD	TCGA-73-4662-01Z-00-DX1	3
LUAD	TCGA-73-4666-01Z-00-DX1	2
LUAD	TCGA-73-4668-01Z-00-DX1	3
LUAD	TCGA-73-4670-01Z-00-DX1	8
LUAD	TCGA-73-4675-01Z-00-DX1	2
LUAD	TCGA-73-4676-01Z-00-DX1	46
LUAD	TCGA-73-4677-01Z-00-DX1	5
LUAD	TCGA-73-7498-01Z-00-DX1	2
LUAD	TCGA-73-7499-01Z-00-DX1	3
LUAD	TCGA-73-A9RS-01Z-00-DX1	1
LUAD	TCGA-75-6206-01Z-00-DX1	1
LUAD	TCGA-75-6212-01Z-00-DX1	131
LUAD	TCGA-75-7025-01Z-00-DX1	2
LUAD	TCGA-78-7147-01Z-00-DX1	5
LUAD	TCGA-78-7148-01Z-00-DX1	2
LUAD	TCGA-78-7150-01Z-00-DX1	5
LUAD	TCGA-78-7152-01Z-00-DX1	5
LUAD	TCGA-78-7153-01Z-00-DX1	5
LUAD	TCGA-78-7154-01Z-00-DX1	1
LUAD	TCGA-78-7155-01Z-00-DX1	2
LUAD	TCGA-78-7158-01Z-00-DX1	3
LUAD	TCGA-78-7159-01Z-00-DX1	2
LUAD	TCGA-78-7160-01Z-00-DX1	2
LUAD	TCGA-78-7161-01Z-00-DX1	6
LUAD	TCGA-78-7166-01Z-00-DX1	1
LUAD	TCGA-78-7167-01Z-00-DX1	1
LUAD	TCGA-78-7220-01Z-00-DX1	3
LUAD	TCGA-78-7536-01Z-00-DX1	1
LUAD	TCGA-78-7537-01Z-00-DX1	3
LUAD	TCGA-78-7539-01Z-00-DX1	5
LUAD	TCGA-78-7540-01Z-00-DX1	6
LUAD	TCGA-78-7633-01Z-00-DX1	4
LUAD	TCGA-78-8640-01Z-00-DX1	2
LUAD	TCGA-78-8655-01Z-00-DX1	4
LUAD	TCGA-78-8660-01Z-00-DX1	3
LUAD	TCGA-78-8662-01Z-00-DX1	2
LUAD	TCGA-83-5908-01Z-00-DX1	599
LUAD	TCGA-86-6562-01Z-00-DX1	1
LUAD	TCGA-86-8278-01Z-00-DX1	1
LUAD	TCGA-86-8279-01Z-00-DX1	1
LUAD	TCGA-86-8358-01Z-00-DX1	2
LUAD	TCGA-86-8359-01Z-00-DX1	1
LUAD	TCGA-86-8585-01Z-00-DX1	6
LUAD	TCGA-86-8668-01Z-00-DX1	1
LUAD	TCGA-86-8669-01Z-00-DX1	1
LUAD	TCGA-86-8672-01Z-00-DX1	3
LUAD	TCGA-86-8673-01Z-00-DX1	3
LUAD	TCGA-86-8674-01Z-00-DX1	5
LUAD	TCGA-86-A4JF-01Z-00-DX1	3
LUAD	TCGA-86-A4P7-01Z-00-DX1	1
LUAD	TCGA-93-7347-01Z-00-DX1	4
LUAD	TCGA-93-7348-01Z-00-DX1	2
LUAD	TCGA-93-8067-01Z-00-DX1	9
LUAD	TCGA-93-A4JN-01Z-00-DX1	3
LUAD	TCGA-93-A4JO-01Z-00-DX1	984
LUAD	TCGA-93-A4JQ-01Z-00-DX1	4
LUAD	TCGA-95-7039-01Z-00-DX1	2
LUAD	TCGA-95-7043-01Z-00-DX1	1
LUAD	TCGA-95-7562-01Z-00-DX1	1
LUAD	TCGA-95-7944-01Z-00-DX1	2
LUAD	TCGA-95-7947-01Z-00-DX1	3
LUAD	TCGA-95-7948-01Z-00-DX1	2
LUAD	TCGA-95-8494-01Z-00-DX1	4
LUAD	TCGA-95-A4VK-01Z-00-DX1	2
LUAD	TCGA-95-A4VP-01Z-00-DX1	1
LUAD	TCGA-97-7546-01Z-00-DX1	1
LUAD	TCGA-97-7547-01Z-00-DX1	5
LUAD	TCGA-97-7552-01Z-00-DX1	2
LUAD	TCGA-97-7553-01Z-00-DX1	3
LUAD	TCGA-97-7554-01Z-00-DX1	2
LUAD	TCGA-97-7938-01Z-00-DX1	3
LUAD	TCGA-97-7941-01Z-00-DX1	3
LUAD	TCGA-97-8171-01Z-00-DX1	2
LUAD	TCGA-97-8172-01Z-00-DX1	5
LUAD	TCGA-97-8177-01Z-00-DX1	1
LUAD	TCGA-97-8179-01Z-00-DX1	1
LUAD	TCGA-97-8552-01Z-00-DX1	4
LUAD	TCGA-97-A4M0-01Z-00-DX1	2
LUAD	TCGA-97-A4M1-01Z-00-DX1	2
LUAD	TCGA-97-A4M2-01Z-00-DX1	1
LUAD	TCGA-97-A4M3-01Z-00-DX1	4
LUAD	TCGA-97-A4M5-01Z-00-DX1	5
LUAD	TCGA-97-A4M6-01Z-00-DX1	3
LUAD	TCGA-97-A4M7-01Z-00-DX1	4
LUAD	TCGA-97-A4M7-01Z-00-DX2	2
LUAD	TCGA-99-8032-01Z-00-DX1	2
LUAD	TCGA-99-8033-01Z-00-DX1	1
LUAD	TCGA-J2-8194-01Z-00-DX1	3
LUAD	TCGA-J2-A4AD-01Z-00-DX1	3
LUAD	TCGA-J2-A4AE-01Z-00-DX1	2
LUAD	TCGA-L4-A4E5-01Z-00-DX1	3
LUAD	TCGA-L4-A4E6-01Z-00-DX1	1
LUAD	TCGA-L9-A443-01Z-00-DX1	3
LUAD	TCGA-L9-A50W-01Z-00-DX1	3
LUAD	TCGA-L9-A5IP-01Z-00-DX1	1
LUAD	TCGA-L9-A743-01Z-00-DX1	1
LUAD	TCGA-L9-A7SV-01Z-00-DX1	4
LUAD	TCGA-L9-A8F4-01Z-00-DX1	2
LUAD	TCGA-MN-A4N1-01Z-00-DX2	1
LUAD	TCGA-MN-A4N4-01Z-00-DX1	7
LUAD	TCGA-MN-A4N5-01Z-00-DX1	2
LUAD	TCGA-MP-A4SV-01Z-00-DX1	4
LUAD	TCGA-MP-A4T6-01Z-00-DX1	4
LUAD	TCGA-MP-A4T7-01Z-00-DX1	2
LUAD	TCGA-MP-A4T8-01Z-00-DX1	3
LUAD	TCGA-MP-A4T9-01Z-00-DX1	1
LUAD	TCGA-MP-A4TA-01Z-00-DX1	2
LUAD	TCGA-MP-A4TC-01Z-00-DX1	1
LUAD	TCGA-MP-A4TD-01Z-00-DX1	5
LUAD	TCGA-MP-A4TE-01Z-00-DX1	3
LUAD	TCGA-MP-A4TH-01Z-00-DX1	2
LUAD	TCGA-MP-A4TI-01Z-00-DX1	1
LUAD	TCGA-MP-A5C7-01Z-00-DX1	1
LUAD	TCGA-NJ-A4YF-01Z-00-DX1	1
LUAD	TCGA-NJ-A4YG-01Z-00-DX1	15
LUAD	TCGA-NJ-A4YI-01Z-00-DX1	5
LUAD	TCGA-NJ-A4YQ-01Z-00-DX1	9
LUAD	TCGA-NJ-A55A-01Z-00-DX1	2
LUAD	TCGA-NJ-A55R-01Z-00-DX1	11
LUAD	TCGA-NJ-A7XG-01Z-00-DX1	1
LUAD	TCGA-O1-A52J-01Z-00-DX1	2
LUAD	TCGA-S2-AA1A-01Z-00-DX1	2
LUSC	TCGA-18-3406-01Z-00-DX1	31
LUSC	TCGA-18-3407-01Z-00-DX1	20
LUSC	TCGA-18-3408-01Z-00-DX1	59
LUSC	TCGA-18-3410-01Z-00-DX1	16
LUSC	TCGA-18-3415-01Z-00-DX1	34
LUSC	TCGA-18-3416-01Z-00-DX1	29
LUSC	TCGA-18-3417-01Z-00-DX1	15
LUSC	TCGA-18-4083-01Z-00-DX1	10
LUSC	TCGA-18-4086-01Z-00-DX1	18
LUSC	TCGA-18-4721-01Z-00-DX1	67
LUSC	TCGA-18-5592-01Z-00-DX1	41
LUSC	TCGA-18-5595-01Z-00-DX1	50
LUSC	TCGA-21-1070-01Z-00-DX1	2
LUSC	TCGA-21-1071-01Z-00-DX1	2
LUSC	TCGA-21-1072-01Z-00-DX1	3
LUSC	TCGA-21-1081-01Z-00-DX1	11
LUSC	TCGA-21-5782-01Z-00-DX1	29
LUSC	TCGA-21-5783-01Z-00-DX1	12
LUSC	TCGA-21-5784-01Z-00-DX1	18
LUSC	TCGA-21-5786-01Z-00-DX1	21
LUSC	TCGA-21-5787-01Z-00-DX1	11
LUSC	TCGA-21-A5DI-01Z-00-DX1	33
LUSC	TCGA-22-0940-01Z-00-DX1	13
LUSC	TCGA-22-0944-01Z-00-DX1	30
LUSC	TCGA-22-1000-01Z-00-DX1	38
LUSC	TCGA-22-1002-01Z-00-DX1	39
LUSC	TCGA-22-1005-01Z-00-DX1	15
LUSC	TCGA-22-1011-01Z-00-DX1	27
LUSC	TCGA-22-1012-01Z-00-DX1	55
LUSC	TCGA-22-1016-01Z-00-DX1	12
LUSC	TCGA-22-1017-01Z-00-DX1	20
LUSC	TCGA-22-4591-01Z-00-DX1	11
LUSC	TCGA-22-4593-01Z-00-DX1	17
LUSC	TCGA-22-4594-01Z-00-DX1	20
LUSC	TCGA-22-4595-01Z-00-DX1	24
LUSC	TCGA-22-4596-01Z-00-DX1	8
LUSC	TCGA-22-4599-01Z-00-DX1	10
LUSC	TCGA-22-4601-01Z-00-DX1	18
LUSC	TCGA-22-4604-01Z-00-DX1	91
LUSC	TCGA-22-4605-01Z-00-DX1	47
LUSC	TCGA-39-5021-01Z-00-DX1	521
LUSC	TCGA-56-A4BW-01Z-00-DX1	718
LUSC	TCGA-60-2711-01Z-00-DX1	656
LUSC	TCGA-63-A5MN-01Z-00-DX1	286
LUSC	TCGA-66-2755-01Z-00-DX1	84
LUSC	TCGA-66-2787-01Z-00-DX1	452
LUSC	TCGA-73-4677-01Z-00-DX1	19
LUSC	TCGA-77-8136-01Z-00-DX1	230
LUSC	TCGA-92-7340-01Z-00-DX1	811
PAPE	TCGA-2H-A9GL-01Z-00-DX1	9
PAPE	TCGA-3A-A9IV-01Z-00-DX1	293
PAPE	TCGA-FB-A4P5-01Z-00-DX1	479
PAPE	TCGA-FB-A545-01Z-00-DX1	232
PAPE	TCGA-FB-A78T-01Z-00-DX1	367
PAPE	TCGA-FB-A7DR-01Z-00-DX1	124
PAPE	TCGA-HZ-8002-01Z-00-DX1	12
PAPE	TCGA-HZ-8003-01Z-00-DX1	7
PAPE	TCGA-HZ-8005-01Z-00-DX1	4
PAPE	TCGA-HZ-8315-01Z-00-DX1	3
PAPE	TCGA-HZ-8315-01Z-00-DX2	12
PAPE	TCGA-HZ-8317-01Z-00-DX1	7
PAPE	TCGA-HZ-A4BK-01Z-00-DX1	1
PAPE	TCGA-IB-7654-01Z-00-DX1	17
PAPE	TCGA-IB-7887-01Z-00-DX1	74
PAPE	TCGA-IB-7890-01Z-00-DX1	6
PAPE	TCGA-IB-7891-01Z-00-DX1	637
PAPE	TCGA-IB-A7M4-01Z-00-DX1	19
PAPE	TCGA-IB-AAUM-01Z-00-DX1	103
PAPE	TCGA-IB-AAUO-01Z-00-DX1	23
PAPE	TCGA-IB-AAUP-01Z-00-DX1	64
PAPE	TCGA-IG-A3YA-01Z-00-DX1	2
PAPE	TCGA-IG-A3YC-01Z-00-DX1	8
PAPE	TCGA-IG-A625-01Z-00-DX1	35
PAPE	TCGA-JY-A6FA-01Z-00-DX1	7
PAPE	TCGA-JY-A6FD-01Z-00-DX1	3
PAPE	TCGA-JY-A93E-01Z-00-DX1	21
PAPE	TCGA-JY-A93F-01Z-00-DX1	13
PAPE	TCGA-KH-A6WC-01Z-00-DX1	1
PAPE	TCGA-L1-A7W4-01Z-00-DX1	12
PAPE	TCGA-L1-A7W4-01Z-00-DX4	15
PAPE	TCGA-L1-A7W4-01Z-00-DX5	10
PAPE	TCGA-L1-A7W4-01Z-00-DX6	6
PAPE	TCGA-L5-A43H-01Z-00-DX1	11
PAPE	TCGA-L5-A43J-01Z-00-DX1	21
PAPE	TCGA-L5-A4OE-01Z-00-DX1	18
PAPE	TCGA-L5-A4OF-01Z-00-DX1	18
PAPE	TCGA-L5-A4OG-01Z-00-DX1	44
PAPE	TCGA-L5-A4OR-01Z-00-DX1	21
PAPE	TCGA-L5-A4OS-01Z-00-DX1	9
PAPE	TCGA-L5-A4OT-01Z-00-DX1	54
PAPE	TCGA-LB-A7SX-01Z-00-DX1	19
PAPE	TCGA-LB-A8F3-01Z-00-DX1	8
PAPE	TCGA-LB-A9Q5-01Z-00-DX1	299
PAPE	TCGA-LN-A49K-01Z-00-DX1	2
PAPE	TCGA-LN-A49L-01Z-00-DX1	5
PAPE	TCGA-LN-A49R-01Z-00-DX1	11
PAPE	TCGA-LN-A49U-01Z-00-DX1	4
PAPE	TCGA-LN-A7HY-01Z-00-DX1	4
PAPE	TCGA-LN-A7HZ-01Z-00-DX1	3
PAPE	TCGA-LN-A8HZ-01Z-00-DX1	2
PAPE	TCGA-LN-A8I0-01Z-00-DX1	3
PAPE	TCGA-P7-A5NY-01Z-00-DX1	3
PAPE	TCGA-P8-A5KC-01Z-00-DX1	5
PAPE	TCGA-PR-A5PG-01Z-00-DX1	10
PAPE	TCGA-PR-A5PH-01Z-00-DX1	9
PAPE	TCGA-PZ-A5RE-01Z-00-DX1	18
PAPE	TCGA-Q3-A5QY-01Z-00-DX1	10
PAPE	TCGA-QR-A6GO-01Z-00-DX1	4
PAPE	TCGA-QR-A6GU-01Z-00-DX1	22
PAPE	TCGA-QR-A6GW-01Z-00-DX1	3
PAPE	TCGA-QR-A6GX-01Z-00-DX1	7
PAPE	TCGA-QR-A6H2-01Z-00-DX1	2
PAPE	TCGA-QR-A6H5-01Z-00-DX1	4
PAPE	TCGA-QR-A6H6-01Z-00-DX1	1
PAPE	TCGA-QR-A70D-01Z-00-DX1	8
PAPE	TCGA-QR-A70H-01Z-00-DX1	2
PAPE	TCGA-QR-A70I-01Z-00-DX1	1
PAPE	TCGA-QR-A70J-01Z-00-DX1	13
PAPE	TCGA-QR-A7IN-01Z-00-DX1	5
PAPE	TCGA-QR-A7IN-01Z-00-DX2	6
PAPE	TCGA-QT-A5XL-01Z-00-DX1	1
PAPE	TCGA-QT-A5XN-01Z-00-DX1	5
PAPE	TCGA-R6-A6L6-01Z-00-DX1	1
PAPE	TCGA-R6-A6XQ-01Z-00-DX1	1
PAPE	TCGA-R6-A6Y2-01Z-00-DX1	1
PAPE	TCGA-RB-A7B8-01Z-00-DX1	34
PAPE	TCGA-S8-A6BV-01Z-00-DX1	5
PAPE	TCGA-S8-A6BW-01Z-00-DX1	2
PAPE	TCGA-SP-A6QG-01Z-00-DX1	6
PAPE	TCGA-SP-A6QH-01Z-00-DX1	8
PAPE	TCGA-SP-A6QI-01Z-00-DX1	2
PAPE	TCGA-TT-A6YK-01Z-00-DX1	5
PAPE	TCGA-US-A779-01Z-00-DX1	49
PAPE	TCGA-VR-A8EP-01Z-00-DX1	165
PAPE	TCGA-VR-AA7B-01Z-00-DX1	375
PAPE	TCGA-W2-A7H5-01Z-00-DX1	2
PAPE	TCGA-YB-A89D-01Z-00-DX1	596
PRAD	TCGA-2A-A8VT-01Z-00-DX1	15
PRAD	TCGA-2A-A8VX-01Z-00-DX1	64
PRAD	TCGA-2A-AAYU-01Z-00-DX1	62
PRAD	TCGA-4L-AA1F-01Z-00-DX1	13
PRAD	TCGA-CH-5753-01Z-00-DX1	4
PRAD	TCGA-CH-5754-01Z-00-DX1	1
PRAD	TCGA-EJ-5507-01Z-00-DX1	20
PRAD	TCGA-EJ-5516-01Z-00-DX1	23
PRAD	TCGA-EJ-7115-01Z-00-DX1	29
PRAD	TCGA-EJ-7123-01Z-00-DX1	10
PRAD	TCGA-EJ-7314-01Z-00-DX1	48
PRAD	TCGA-EJ-7330-01Z-00-DX1	41
PRAD	TCGA-EJ-7782-01Z-00-DX1	57
PRAD	TCGA-EJ-7783-01Z-00-DX1	93
PRAD	TCGA-EJ-7785-01Z-00-DX1	35
PRAD	TCGA-EJ-7788-01Z-00-DX1	80
PRAD	TCGA-EJ-7789-01Z-00-DX1	37
PRAD	TCGA-EJ-A46B-01Z-00-DX1	331
PRAD	TCGA-FC-A6HD-01Z-00-DX1	210
PRAD	TCGA-G9-6338-01Z-00-DX1	6
PRAD	TCGA-G9-6342-01Z-00-DX1	19
PRAD	TCGA-G9-6348-01Z-00-DX1	28
PRAD	TCGA-G9-6351-01Z-00-DX1	20
PRAD	TCGA-G9-6498-01Z-00-DX1	338
PRAD	TCGA-G9-A9S0-01Z-00-DX1	530
PRAD	TCGA-G9-A9S7-01Z-00-DX1	57
PRAD	TCGA-HC-7078-01Z-00-DX1	1
PRAD	TCGA-HC-7079-01Z-00-DX1	3
PRAD	TCGA-HC-7081-01Z-00-DX1	5
PRAD	TCGA-HC-7230-01Z-00-DX1	4
PRAD	TCGA-HC-7231-01Z-00-DX1	1
PRAD	TCGA-HC-7232-01Z-00-DX1	8
PRAD	TCGA-HC-7744-01Z-00-DX1	254
PRAD	TCGA-HC-7747-01Z-00-DX1	109
PRAD	TCGA-HC-7750-01Z-00-DX1	5
PRAD	TCGA-HC-7752-01Z-00-DX1	4
PRAD	TCGA-HC-7817-01Z-00-DX1	2
PRAD	TCGA-HC-7821-01Z-00-DX1	22
PRAD	TCGA-HC-8212-01Z-00-DX1	15
PRAD	TCGA-HC-8213-01Z-00-DX1	21
PRAD	TCGA-HC-8216-01Z-00-DX1	5
PRAD	TCGA-HC-8257-01Z-00-DX1	5
PRAD	TCGA-HC-8258-01Z-00-DX1	4
PRAD	TCGA-HC-8259-01Z-00-DX1	10
PRAD	TCGA-HC-8260-01Z-00-DX1	2
PRAD	TCGA-HC-8261-01Z-00-DX1	11
PRAD	TCGA-HC-8262-01Z-00-DX1	5
PRAD	TCGA-HC-8264-01Z-00-DX1	5
PRAD	TCGA-HC-8265-01Z-00-DX1	1
PRAD	TCGA-HC-8266-01Z-00-DX1	3
PRAD	TCGA-HC-A48F-01Z-00-DX1	8
PRAD	TCGA-HC-A4ZV-01Z-00-DX1	2
PRAD	TCGA-HC-A631-01Z-00-DX1	62
PRAD	TCGA-HC-A632-01Z-00-DX1	6
PRAD	TCGA-HC-A6AL-01Z-00-DX1	11
PRAD	TCGA-HC-A6AN-01Z-00-DX1	38
PRAD	TCGA-HC-A6AO-01Z-00-DX1	3
PRAD	TCGA-HC-A6AP-01Z-00-DX1	77
PRAD	TCGA-HC-A6AQ-01Z-00-DX1	2
PRAD	TCGA-HC-A6AS-01Z-00-DX1	2
PRAD	TCGA-HC-A6HX-01Z-00-DX1	1
PRAD	TCGA-HC-A6HY-01Z-00-DX1	1
PRAD	TCGA-HC-A76W-01Z-00-DX1	5
PRAD	TCGA-HC-A76X-01Z-00-DX1	2
PRAD	TCGA-HC-A8CY-01Z-00-DX1	11
PRAD	TCGA-HC-A8D0-01Z-00-DX1	6
PRAD	TCGA-HC-A8D1-01Z-00-DX1	4
PRAD	TCGA-HC-A9TE-01Z-00-DX1	1
PRAD	TCGA-HC-A9TH-01Z-00-DX1	4
PRAD	TCGA-HI-7168-01Z-00-DX1	30
PRAD	TCGA-HI-7169-01Z-00-DX1	52
PRAD	TCGA-HI-7170-01Z-00-DX1	12
PRAD	TCGA-HI-7171-01Z-00-DX1	127
PRAD	TCGA-J4-8198-01Z-00-DX1	79
PRAD	TCGA-J4-8200-01Z-00-DX1	91
PRAD	TCGA-J4-A67K-01Z-00-DX1	107
PRAD	TCGA-J4-A67L-01Z-00-DX1	137
PRAD	TCGA-J4-A67N-01Z-00-DX1	75
PRAD	TCGA-J4-A67O-01Z-00-DX1	73
PRAD	TCGA-KK-A59V-01Z-00-DX1	209
PRAD	TCGA-KK-A7B4-01Z-00-DX1	27
PRAD	TCGA-V1-A9O9-01Z-00-DX1	142
PRAD	TCGA-V1-A9OY-01Z-00-DX1	305
PRAD	TCGA-WW-A8ZI-01Z-00-DX3	44
PRAD	TCGA-XJ-A83H-01Z-00-DX1	127
PRAD	TCGA-XJ-A9DQ-01Z-00-DX1	236
PRAD	TCGA-YL-A8SC-01Z-00-DX1	52
SARC	TCGA-DX-A1L1-01Z-00-DX1	66
SARC	TCGA-DX-A3U5-01Z-00-DX1	172
SARC	TCGA-DX-A8BO-01Z-00-DX5	258
SARC	TCGA-DX-A8BP-01Z-00-DX1	7
SARC	TCGA-DX-A8BP-01Z-00-DX2	8
SARC	TCGA-DX-A8BQ-01Z-00-DX3	241
SARC	TCGA-DX-A8BQ-01Z-00-DX5	235
SARC	TCGA-DX-A8BT-01Z-00-DX4	16
SARC	TCGA-DX-A8BU-01Z-00-DX4	11
SARC	TCGA-DX-A8BV-01Z-00-DX3	23
SARC	TCGA-DX-AATS-01Z-00-DX5	45
SARC	TCGA-DX-AB2E-01Z-00-DX1	10
SARC	TCGA-DX-AB2L-01Z-00-DXO	28
SARC	TCGA-DX-AB2L-01Z-00-DXP	45
SARC	TCGA-DX-AB2L-01Z-00-DXQ	37
SARC	TCGA-DX-AB2T-01Z-00-DX2	3
SARC	TCGA-DX-AB2T-01Z-00-DX3	3
SARC	TCGA-DX-AB2V-01Z-00-DX2	15
SARC	TCGA-DX-AB36-01Z-00-DX1	9
SARC	TCGA-DX-AB36-01Z-00-DX2	6
SARC	TCGA-FX-A2QS-01Z-00-DX1	21
SARC	TCGA-HB-A2OT-01Z-00-DX1	1
SARC	TCGA-HS-A5N8-01Z-00-DX1	33
SARC	TCGA-HS-A5N9-01Z-00-DX1	52
SARC	TCGA-K1-A3PO-01Z-00-DX1	201
SARC	TCGA-KD-A5QS-01Z-00-DX1	14
SARC	TCGA-KD-A5QT-01Z-00-DX1	17
SARC	TCGA-LI-A9QH-01Z-00-DX1	13
SARC	TCGA-MB-A5Y8-01Z-00-DX1	8
SARC	TCGA-MJ-A850-01Z-00-DX1	33
SARC	TCGA-MO-A47P-01Z-00-DX1	10
SARC	TCGA-PC-A5DO-01Z-00-DX1	4
SARC	TCGA-PC-A5DP-01Z-00-DX1	9
SARC	TCGA-PT-A8TR-01Z-00-DX1	2
SARC	TCGA-QC-AA9N-01Z-00-DX1	103
SARC	TCGA-QQ-A8VF-01Z-00-DX1	4
SARC	TCGA-QQ-A8VG-01Z-00-DX1	100
SARC	TCGA-QQ-A8VG-01Z-00-DX2	40
SARC	TCGA-RN-A68Q-01Z-00-DX1	40
SARC	TCGA-RN-AAAQ-01Z-00-DX1	10
SARC	TCGA-SG-A849-01Z-00-DX1	13
SARC	TCGA-SI-A71O-01Z-00-DX4	231
SARC	TCGA-SI-A71Q-01Z-00-DX3	10
SARC	TCGA-SI-AA8B-01Z-00-DX1	92
SARC	TCGA-SI-AA8B-01Z-00-DX3	89
SARC	TCGA-SI-AA8B-01Z-00-DX4	64
SARC	TCGA-SI-AA8C-01Z-00-DX3	15
SARC	TCGA-SI-AA8C-01Z-00-DX4	19
SARC	TCGA-WK-A8XO-01Z-00-DX4	25
SARC	TCGA-WK-A8XO-01Z-00-DX5	32
SARC	TCGA-WK-A8XQ-01Z-00-DX3	7
SARC	TCGA-WK-A8XQ-01Z-00-DX4	23
SARC	TCGA-WK-A8XQ-01Z-00-DX5	19
SARC	TCGA-WK-A8XS-01Z-00-DX1	4
SARC	TCGA-WK-A8XS-01Z-00-DX2	9
SARC	TCGA-WK-A8XS-01Z-00-DX3	22
SARC	TCGA-WK-A8XS-01Z-00-DX4	36
SARC	TCGA-WK-A8XS-01Z-00-DX5	22
SARC	TCGA-WK-A8XX-01Z-00-DX2	478
SARC	TCGA-WK-A8XX-01Z-00-DX3	391
SARC	TCGA-WK-A8XX-01Z-00-DX4	317
SARC	TCGA-WK-A8XX-01Z-00-DX5	154
SARC	TCGA-WK-A8XY-01Z-00-DX1	18
SARC	TCGA-WK-A8XY-01Z-00-DX2	17
SARC	TCGA-WK-A8XZ-01Z-00-DX2	6
SARC	TCGA-WK-A8XZ-01Z-00-DX3	9
SARC	TCGA-WK-A8XZ-01Z-00-DX4	24
SARC	TCGA-WK-A8XZ-01Z-00-DX5	20
SARC	TCGA-X2-A95T-01Z-00-DX1	6
SARC	TCGA-X6-A7W8-01Z-00-DX1	44
SARC	TCGA-X6-A7W8-01Z-00-DX2	11
SARC	TCGA-X6-A7WA-01Z-00-DX2	38
SARC	TCGA-X6-A7WA-01Z-00-DX3	46
SARC	TCGA-X6-A7WC-01Z-00-DX1	20
SARC	TCGA-X6-A7WC-01Z-00-DX2	26
SARC	TCGA-X6-A7WD-01Z-00-DX4	3
SARC	TCGA-X6-A7WD-01Z-00-DX5	7
SARC	TCGA-X6-A8C2-01Z-00-DX2	9
SARC	TCGA-X6-A8C2-01Z-00-DX5	9
SARC	TCGA-X6-A8C3-01Z-00-DX1	19
SARC	TCGA-X6-A8C6-01Z-00-DX1	15
SARC	TCGA-X6-A8C6-01Z-00-DX2	16
SARC	TCGA-X6-A8C6-01Z-00-DX3	9
SARC	TCGA-X6-A8C6-01Z-00-DX4	16
SARC	TCGA-X6-A8C6-01Z-00-DX5	10
SARC	TCGA-X6-A8C7-01Z-00-DX1	27
SARC	TCGA-X9-A973-01Z-00-DX3	73
SARC	TCGA-X9-A973-01Z-00-DX4	75
SARC	TCGA-Z4-AAPF-01Z-00-DX1	9
SKCM	TCGA-3N-A9WC-01Z-00-DX1	32
SKCM	TCGA-3N-A9WD-01Z-00-DX1	313
SKCM	TCGA-BF-A1PU-01Z-00-DX1	1
SKCM	TCGA-BF-A1PZ-01Z-00-DX1	3
SKCM	TCGA-BF-A3DJ-01Z-00-DX1	3
SKCM	TCGA-BF-A3DL-01Z-00-DX1	2
SKCM	TCGA-BF-A3DM-01Z-00-DX1	3
SKCM	TCGA-BF-A5EO-01Z-00-DX1	5
SKCM	TCGA-BF-A5EP-01Z-00-DX1	7
SKCM	TCGA-BF-A5EQ-01Z-00-DX1	62
SKCM	TCGA-BF-A9VF-01Z-00-DX1	30
SKCM	TCGA-BF-AAP0-01Z-00-DX1	3
SKCM	TCGA-BF-AAP1-01Z-00-DX1	36
SKCM	TCGA-D3-A3CB-06Z-00-DX1	151
SKCM	TCGA-D3-A3MR-06Z-00-DX1	212
SKCM	TCGA-D9-A1JW-06Z-00-DX2	21
SKCM	TCGA-D9-A1X3-06Z-00-DX1	15
SKCM	TCGA-D9-A1X3-06Z-00-DX2	40
SKCM	TCGA-D9-A3Z3-06Z-00-DX1	9
SKCM	TCGA-D9-A4Z5-01Z-00-DX1	20
SKCM	TCGA-D9-A4Z6-06Z-00-DX1	28
SKCM	TCGA-D9-A6EC-01Z-00-DX1	3
[truncated: 488 more rows]
